# Supplementary material for: Genomic and Functional Characterization of Multidrug-Resistant E. coli: Insights into Resistome, Virulome, and Signaling Systems
Source: Antibiotics (Basel). 2025 Jun 30;14(7):667. doi: 10.3390/antibiotics14070667 (PMC12291844; doi:10.3390/antibiotics14070667)
Supplement: Supplementary file 1 [file antibiotics-14-00667-s001.zip]

Archive with 19 entries (19 files):
- Supp Table ST3.xlsx
- Supp Table ST4.xlsx
- Suppl Figure S1AB.tif
- Suppl Figure S2A.tif
- Suppl Figure S2B.tif
- Suppl Figure S2C.tif
- Suppl Figure S2D.tif
- Suppl Figure S3AB.tif
- Suppl Figure S4A.pdf
- Suppl Figure S4B.TIF
- Suppl Figure S5.tif
- Suppl Figure S6.tif
- Suppl Figure S7Ai.tif
- Suppl Figure S7Aii.tif
- Suppl Figure S7BC.tif
- Suppl Figure S8ABC.tif
- Suppl Figures Caption.pdf
- Supp Table ST1.xlsx
- Supp Table ST2.xlsx
