# Supplementary material for: Genomic and Functional Characterization of Multidrug-Resistant E. coli: Insights into Resistome, Virulome, and Signaling Systems
Source: Antibiotics (Basel). 2025 Jun 30;14(7):667. doi: 10.3390/antibiotics14070667 (PMC12291844; doi:10.3390/antibiotics14070667)
Supplement: Supplementary file 1 [file antibiotics-14-00667-s001.zip › Supp Table ST3.xlsx]

## Sheet: Supp Table ST3
	Suplemntary Table 2 : Predicted virulence factors in E.coli genome ECG015
	Source	Genome Name	ECG015 Locus Tag	PATRIC gene identifier	Source ID	Source Organism	Gene	Product	Classification	Subject Coverage	Query Coverage	Identity	E-value
	VFDB	Escherichia coli ECG015	A8A05_00485	fig|562.114685.peg.1888	VFG002047	Shigella dysenteriae Sd197	gspD	General secretion pathway protein D	Secretion system,Type II secretion system	100	89	99	0.0
	VFDB	Escherichia coli ECG015	A8A05_22115	fig|562.114685.peg.3293	VFG000934	Escherichia coli CFT073	entA	2,3-dihydro-2,3-dihydroxybenzoate dehydrogenase (EC 1.3.1.28) [enterobactin] siderophore @ 2,3-dihydro-2,3-dihydroxybenzoate dehydrogenase (EC 1.3.1.28) of siderophore biosynthesis	Iron uptake,Siderophore	100	100	97	1e-135
	VFDB	Escherichia coli ECG015	A8A05_13195	fig|562.114685.peg.945	VFG002412	Escherichia coli O157:H7 str. EDL933	yagY/ecpB	CFA/I fimbrial auxiliary subunit	Adherence	100	100	98	1e-121
	VFDB	Escherichia coli ECG015	A8A05_08175	fig|562.114685.peg.1454	VFG000461	Salmonella enterica subsp. enterica serovar Typhimurium str. LT2	csgF	Curli production assembly/transport component CsgF	Adherence,Fimbrial	100	100	89	2e-68
	VFDB	Escherichia coli ECG015	A8A05_22075	fig|562.114685.peg.3285	VFG000925	Escherichia coli CFT073	fepC	Ferric enterobactin transport ATP-binding protein FepC (TC 3.A.1.14.2)	Iron uptake,Siderophore	99	99	99	1e-153
	VFDB	Escherichia coli ECG015	A8A05_22105	fig|562.114685.peg.3291	VFG000932	Escherichia coli CFT073	entE	2,3-dihydroxybenzoate-AMP ligase (EC 2.7.7.58) [enterobactin] siderophore @ 2,3-dihydroxybenzoate-AMP ligase (EC 2.7.7.58) of siderophore biosynthesis	Iron uptake,Siderophore	100	100	98	1e-311
	VFDB	Escherichia coli ECG015	A8A05_00505	fig|562.114685.peg.1892	VFG002051	Shigella dysenteriae Sd197	gspH	General secretion pathway protein H	Secretion system,Type II secretion system	99	93	97	7e-93
	VFDB	Escherichia coli ECG015	A8A05_13230	fig|562.114685.peg.952	VFG045349	Escherichia coli O45:K1:H7 str. S88	fdeC	Putative adhesin	Adherence,Autotransporter,Type Ve	99	99	94	0.0
	VFDB	Escherichia coli ECG015	A8A05_08180	fig|562.114685.peg.1455	VFG000462	Salmonella enterica subsp. enterica serovar Typhimurium str. LT2	csgG	Curli production assembly/transport component CsgG	Adherence,Fimbrial	100	100	96	1e-150
	VFDB	Escherichia coli ECG015	A8A05_20245	fig|562.114685.peg.1285	VFG034754	Escherichia coli O157:H7 str. EDL933	espL1	Putative ankyrin repeat protein B		74	99	96	1e-264
	VFDB	Escherichia coli ECG015	A8A05_13190	fig|562.114685.peg.944	VFG002415	Escherichia coli O157:H7 str. EDL933	yagX/ecpC	CFA/I fimbrial subunit C usher protein	Adherence	100	100	99	0.0
	VFDB	Escherichia coli ECG015	A8A05_22065	fig|562.114685.peg.3283	VFG000930	Escherichia coli CFT073	entF	Enterobactin synthetase component F, serine activating enzyme (EC 2.7.7.-)	Iron uptake,Siderophore	99	99	97	0.0
	VFDB	Escherichia coli ECG015	A8A05_00530	fig|562.114685.peg.1897	VFG002056	Shigella dysenteriae Sd197	gspM	General secretion pathway protein M	Secretion system,Type II secretion system	100	78	95	4e-68
	VFDB	Escherichia coli ECG015	A8A05_07160	fig|562.114685.peg.487	VFG043206	Yersinia enterocolitica subsp. enterocolitica 8081	cheY	Chemotaxis regulator - transmits chemoreceptor signals to flagellar motor components CheY		100	100	91	1e-61
	VFDB	Escherichia coli ECG015	A8A05_07165	fig|562.114685.peg.488	VFG043207	Yersinia enterocolitica subsp. enterocolitica 8081	cheB	Chemotaxis response regulator protein-glutamate methylesterase CheB (EC 3.1.1.61)		100	100	86	1e-169
	VFDB	Escherichia coli ECG015	A8A05_00525	fig|562.114685.peg.1896	VFG002055	Shigella dysenteriae Sd197	gspL	General secretion pathway protein L	Secretion system,Type II secretion system	99	72	96	1e-154
	VFDB	Escherichia coli ECG015	A8A05_13200	fig|562.114685.peg.946	VFG002414	Escherichia coli O157:H7 str. EDL933	yagZ/ecpA	CFA/I fimbrial major subunit	Adherence	98	91	100	1e-105
	VFDB	Escherichia coli ECG015	A8A05_07980	fig|562.114685.peg.1414	VFG002350	Yersinia enterocolitica subsp. enterocolitica 8081	flgC	Flagellar basal-body rod protein FlgC	Secretion system,Invasion,Motility	100	100	83	9e-59
	VFDB	Escherichia coli ECG015	A8A05_00510	fig|562.114685.peg.1893	VFG002052	Shigella dysenteriae Sd197	gspI	General secretion pathway protein I	Secretion system,Type II secretion system	100	100	94	1e-59
	VFDB	Escherichia coli ECG015	A8A05_13185	fig|562.114685.peg.943	VFG002416	Escherichia coli O157:H7 str. EDL933	yagW/ecpD	CFA/I fimbrial minor adhesin	Adherence	100	100	99	0.0
	VFDB	Escherichia coli ECG015	A8A05_00535	fig|562.114685.peg.1898	VFG001450	Escherichia coli O18:K1:H7 str. RS218	kpsM	Capsular polysaccharide ABC transporter, permease protein KpsM	Invasion,Antiphagocytosis	100	100	97	1e-142
	VFDB	Escherichia coli ECG015	A8A05_14680	fig|562.114685.peg.2634	VFG034815	Escherichia coli O157:H7 str. EDL933	espR1	Putative glycoportein		26	99	93	2e-56
	VFDB	Escherichia coli ECG015	A8A05_07320	fig|562.114685.peg.3243	VFG000872	Escherichia coli CFT073	fimE	Type 1 fimbriae regulatory protein FimE	Adherence,Invasion	100	100	100	1e-113
	VFDB	Escherichia coli ECG015	A8A05_00490	fig|562.114685.peg.1889	VFG002048	Shigella dysenteriae Sd197	gspE	General secretion pathway protein E	Secretion system,Type II secretion system	100	100	97	1e-277
	VFDB	Escherichia coli ECG015	A8A05_08165	fig|562.114685.peg.1452	VFG004125	Salmonella enterica subsp. enterica serovar Typhimurium str. LT2	csgD	Transcriptional regulator CsgD for 2nd curli operon		100	100	91	1e-113
	VFDB	Escherichia coli ECG015		fig|562.114685.peg.3251	VFG000879	Escherichia coli CFT073	fimH	Protein FimH (regulates length and adhesion of type 1 fimbriae, and mediates mannose binding)	Adherence,Invasion	45	95	97	3e-75
	VFDB	Escherichia coli ECG015	A8A05_13110	fig|562.114685.peg.3716	VFG034849	Escherichia coli O157:H7 str. EDL933	espX1	hypothetical protein		75	99	90	1e-192
	VFDB	Escherichia coli ECG015	A8A05_04760	fig|562.114685.peg.4514	VFG001448	Escherichia coli O18:K1:H7 str. RS218	kpsD	Capsular polysaccharide export system periplasmic protein KpsD	Invasion,Antiphagocytosis	100	100	99	0.0
	VFDB	Escherichia coli ECG015	A8A05_15930	fig|562.114685.peg.1042	VFG018241	Vibrio cholerae O1 biovar El Tor str. N16961	luxS	S-ribosylhomocysteine lyase (EC 4.4.1.21) @ Autoinducer-2 production protein LuxS	Regulation,Quorum sensing system	83	83	80	9e-63
	VFDB	Escherichia coli ECG015	A8A05_08155	fig|562.114685.peg.1449	VFG000457	Salmonella enterica subsp. enterica serovar Typhimurium str. LT2	csgB	Minor curlin subunit CsgB, nucleation component of curlin monomers	Adherence,Fimbrial	100	100	82	2e-65
	VFDB	Escherichia coli ECG015		fig|562.114685.peg.4135	VFG034873	Escherichia coli O157:H7 str. EDL933	espX5	Uncharacterized protein YjcF		29	97	92	1e-61
	VFDB	Escherichia coli ECG015	A8A05_17480	fig|562.114685.peg.3097	VFG034772	Escherichia coli O157:H7 str. EDL933	espL4	Ankyrin-repeat protein A		19	81	97	1e-76
	VFDB	Escherichia coli ECG015	A8A05_08170	fig|562.114685.peg.1453	VFG000460	Salmonella enterica subsp. enterica serovar Typhimurium str. LT2	csgE	Curli production assembly/transport component CsgE	Adherence,Fimbrial	81	82	92	2e-52
	VFDB	Escherichia coli ECG015		fig|562.114685.peg.1284	VFG034754	Escherichia coli O157:H7 str. EDL933	espL1	Putative ankyrin repeat protein B		23	93	96	1e-77
	VFDB	Escherichia coli ECG015	A8A05_00520	fig|562.114685.peg.1895	VFG002054	Shigella dysenteriae Sd197	gspK	General secretion pathway protein K	Secretion system,Type II secretion system	100	100	98	1e-180
	VFDB	Escherichia coli ECG015	A8A05_07345	fig|562.114685.peg.3248	VFG000876	Escherichia coli CFT073	fimD	Outer membrane usher protein FimD	Adherence,Invasion	100	100	99	0.0
	VFDB	Escherichia coli ECG015	A8A05_07340	fig|562.114685.peg.3247	VFG000875	Escherichia coli CFT073	fimC	Chaperone protein FimC	Adherence,Invasion	100	100	99	1e-133
	VFDB	Escherichia coli ECG015	A8A05_07960	fig|562.114685.peg.1410	VFG002346	Yersinia enterocolitica subsp. enterocolitica 8081	flgG	Flagellar basal-body rod protein FlgG	Secretion system,Invasion,Motility	99	83	84	1e-103
	VFDB	Escherichia coli ECG015	A8A05_07360	fig|562.114685.peg.3252	VFG000879	Escherichia coli CFT073	fimH	Protein FimH (regulates length and adhesion of type 1 fimbriae, and mediates mannose binding)	Adherence,Invasion	49	99	99	3e-82
	VFDB	Escherichia coli ECG015	A8A05_07355	fig|562.114685.peg.3250	VFG000878	Escherichia coli CFT073	fimG	Protein FimG (regulates length and adhesion of type 1 fimbriae)	Adherence,Invasion	100	100	97	2e-87
	VFDB	Escherichia coli ECG015	A8A05_07335	fig|562.114685.peg.3246	VFG000874	Escherichia coli CFT073	fimI	Fimbrin-like protein FimI	Adherence,Invasion	92	100	98	2e-91
	VFDB	Escherichia coli ECG015		fig|562.114685.peg.3095	VFG034772	Escherichia coli O157:H7 str. EDL933	espL4	Ankyrin-repeat protein A		41	100	95	1e-169
	VFDB	Escherichia coli ECG015	A8A05_00500	fig|562.114685.peg.1891	VFG002050	Shigella dysenteriae Sd197	gspG	General secretion pathway protein G	Secretion system,Type II secretion system	100	100	99	1e-82
	VFDB	Escherichia coli ECG015	A8A05_22090	fig|562.114685.peg.3288	VFG044165	Escherichia coli CFT073	entS	Enterobactin exporter EntS		100	100	99	1e-234
	VFDB	Escherichia coli ECG015	A8A05_22085	fig|562.114685.peg.3287	VFG000926	Escherichia coli CFT073	fepD	Ferric enterobactin transport system permease protein FepD (TC 3.A.1.14.2)	Iron uptake,Siderophore	98	100	99	1e-179
	VFDB	Escherichia coli ECG015	A8A05_18490	fig|562.114685.peg.1517	VFG013465	Haemophilus influenzae Rd KW20	kdsA	2-Keto-3-deoxy-D-manno-octulosonate-8-phosphate synthase (EC 2.5.1.55)		98	98	82	1e-134
	VFDB	Escherichia coli ECG015	A8A05_15410	fig|562.114685.peg.3789	VFG001443	Escherichia coli O18:K1:H7 str. RS218	ompA	Outer membrane protein A precursor	Invasion,Serum resistance	100	97	99	1e-203
	VFDB	Escherichia coli ECG015	A8A05_22050	fig|562.114685.peg.3279	VFG000923	Escherichia coli CFT073	fepA	TonB-dependent receptor; Outer membrane receptor for ferric enterobactin and colicins B, D	Iron uptake,Siderophore	100	100	99	0.0
	VFDB	Escherichia coli ECG015	A8A05_00515	fig|562.114685.peg.1894	VFG002053	Shigella dysenteriae Sd197	gspJ	General secretion pathway protein J	Secretion system,Type II secretion system	100	94	97	1e-103
	VFDB	Escherichia coli ECG015	A8A05_13205	fig|562.114685.peg.947	VFG002413	Escherichia coli O157:H7 str. EDL933	ykgK/ecpR	Transcriptional regulator EcpR	Adherence	91	100	97	4e-97
	VFDB	Escherichia coli ECG015	A8A05_07200	fig|562.114685.peg.495	VFG043213	Yersinia enterocolitica subsp. enterocolitica 8081	motA	Flagellar motor rotation protein MotA		100	100	81	1e-136
	VFDB	Escherichia coli ECG015	A8A05_13180	fig|562.114685.peg.942	VFG002417	Escherichia coli O157:H7 str. EDL933	yagV/ecpE	CFA/I fimbrial chaperone	Adherence	94	100	98	1e-133
	VFDB	Escherichia coli ECG015	A8A05_00495	fig|562.114685.peg.1890	VFG002049	Shigella dysenteriae Sd197	gspF	General secretion pathway protein F	Secretion system,Type II secretion system	100	98	97	1e-213
	VFDB	Escherichia coli ECG015	A8A05_00480	fig|562.114685.peg.1887	VFG002046	Shigella dysenteriae Sd197	gspC	General secretion pathway protein C	Secretion system,Type II secretion system	100	86	94	1e-147
	VFDB	Escherichia coli ECG015	A8A05_22080	fig|562.114685.peg.3286	VFG000928	Escherichia coli CFT073	fepG	Ferric enterobactin transport system permease protein FepG (TC 3.A.1.14.2)	Iron uptake,Siderophore	100	100	96	1e-177
	VFDB	Escherichia coli ECG015	A8A05_22100	fig|562.114685.peg.3290	VFG000931	Escherichia coli CFT073	entC	Isochorismate synthase (EC 5.4.4.2) @ Isochorismate synthase (EC 5.4.4.2) [enterobactin] siderophore @ Isochorismate synthase (EC 5.4.4.2) of siderophore biosynthesis	Iron uptake,Siderophore	98	100	98	1e-222
	VFDB	Escherichia coli ECG015	A8A05_07955	fig|562.114685.peg.1409	VFG002345	Yersinia enterocolitica subsp. enterocolitica 8081	flgH	Flagellar L-ring protein FlgH	Secretion system,Invasion,Motility	94	92	82	8e-100
	VFDB	Escherichia coli ECG015	A8A05_22095	fig|562.114685.peg.3289	VFG000924	Escherichia coli CFT073	fepB	Ferric enterobactin-binding periplasmic protein FepB (TC 3.A.1.14.2)	Iron uptake,Siderophore	100	100	99	1e-176
	VFDB	Escherichia coli ECG015	A8A05_01240	fig|562.114685.peg.4134	VFG034873	Escherichia coli O157:H7 str. EDL933	espX5	Uncharacterized protein YjcF		57	100	95	1e-134
	VFDB	Escherichia coli ECG015	A8A05_07185	fig|562.114685.peg.492	VFG043210	Yersinia enterocolitica subsp. enterocolitica 8081	cheW	Positive regulator of CheA protein activity (CheW)		93	92	87	4e-70
	VFDB	Escherichia coli ECG015	A8A05_07330	fig|562.114685.peg.3245	VFG000873	Escherichia coli CFT073	fimA	Type-1 fimbrial protein, A chain	Adherence,Invasion	90	100	92	3e-88
	VFDB	Escherichia coli ECG015	A8A05_14495	fig|562.114685.peg.3645	VFG000871	Escherichia coli CFT073	fimB	Type 1 fimbriae regulatory protein FimB	Adherence,Invasion	79	96	99	3e-90
	VFDB	Escherichia coli ECG015	A8A05_07350	fig|562.114685.peg.3249	VFG000877	Escherichia coli CFT073	fimF	Protein FimF (regulates length and adhesion of type 1 fimbriae)	Adherence,Invasion	99	100	98	6e-96
	VFDB	Escherichia coli ECG015	A8A05_22055	fig|562.114685.peg.3281	VFG044159	Escherichia coli CFT073	fes	Enterobactin esterase		100	100	95	1e-239
	VFDB	Escherichia coli ECG015	A8A05_22110	fig|562.114685.peg.3292	VFG000933	Escherichia coli CFT073	entB	Isochorismatase (EC 3.3.2.1) [enterobactin] siderophore / Apo-aryl carrier domain of EntB @ Isochorismatase (EC 3.3.2.1) of siderophore biosynthesis	Iron uptake,Siderophore	100	100	99	1e-166
	VFDB	Escherichia coli ECG015	A8A05_22485	fig|562.114685.peg.692	VFG001444	Escherichia coli O18:K1:H7 str. RS218	aslA	Arylsulfatase (EC 3.1.6.1)	Invasion	97	83	97	1e-272
	VFDB	Escherichia coli ECG015	A8A05_22045	fig|562.114685.peg.3278	VFG000929	Escherichia coli CFT073	entD	4'-phosphopantetheinyl transferase (EC 2.7.8.-) [enterobactin] siderophore	Iron uptake,Siderophore	96	99	95	1e-134
	Source :	Virulence factor Database - VFDB
		https://www.bv-brc.org/
		https://www.mgc.ac.cn/VFs/
Bo Liu, Dandan Zheng, Siyu Zhou, Lihong Chen, Jian Yang, VFDB 2022: a general classification scheme for bacterial virulence factors, Nucleic Acids Research, Volume 50, Issue D1, 7 January 2022, Pages D912–D917, https://doi.org/10.1093/nar/gkab1107
