# Supplementary material for: Genomic and Functional Characterization of Multidrug-Resistant E. coli: Insights into Resistome, Virulome, and Signaling Systems
Source: Antibiotics (Basel). 2025 Jun 30;14(7):667. doi: 10.3390/antibiotics14070667 (PMC12291844; doi:10.3390/antibiotics14070667)
Supplement: Supplementary file 1 [file antibiotics-14-00667-s001.zip › Supp Table ST4.xlsx]

## Sheet: Sheet2
Supplementary Table ST4
Bacterial Strains	Locus tag / amino acid length
Escherichia coli ECG015	ecg15/1-648
eab Escherichia coli ABU 83972	eab_ECABU_c09200/1-648
eal Escherichia albertii	eal_EAKF1_ch0592c/1-648
ebd Escherichia coli BL21-Gold(DE3)pLysS AG	ebd_ECBD_2715/1-648
ebe Escherichia coli BL21(DE3)	ebe_B21_00890/1-648
ebl Escherichia coli BL21(DE3)	ebl_ECD_00884/1-648
ebr Escherichia coli B REL606	ebr_ECB_00884/1-648
ebw Escherichia coli K-12 BW2952	ebw_BWG_0732/1-648
ecd Escherichia coli K-12 DH10B	ecd_ECDH10B_0949/1-648
ece Escherichia coli O157:H7 EDL933 (EHEC)	ece_Z1116/1-648
ecf Escherichia coli O157:H7 EC4115 (EHEC)	ecf_ECH74115_1040/1-648
ecg Escherichia coli O127:H6 E2348/69 (EPEC)	ecg_E2348C_0876/1-648
eci Escherichia coli O18:K1:H7 UTI89 (UPEC)	eci_UTI89_C0884/1-648
ecj Escherichia coli K-12 W3110	ecj_JW0863/1-648
eck Escherichia coli 55989 (EAEC)	eck_EC55989_0924/1-648
ecl Escherichia coli ATCC 8739	ecl_EcolC_2717/1-648
ecm Escherichia coli SMS-3-5 (environmental)	ecm_EcSMS35_2281/1-648
eco Escherichia coli K-12 MG1655	eco_b0879/1-648
ecoa Escherichia coli APEC O78 (APEC)	ecoa_APECO78_08170/1-648
ecob Escherichia coli B C3029	ecob_C3029_08810/1-648
ecoc Escherichia coli K-12 C3026	ecoc_C3026_05460/1-648
ecoh Escherichia coli O145:H28 RM13516 (EHEC)	ecoh_ECRM13516_0918/1-648
ecoi Escherichia coli O18:K1 PMV-1 (ExPEC)	ecoi_ECOPMV1_00882/1-648
ecoj Escherichia coli JJ1886	ecoj_P423_04375/1-648
ecok Escherichia coli K-12 MDS42	ecok_ECMDS42_0731/1-648
ecol Escherichia coli LY180	ecol_LY180_04625/1-648
ecoo Escherichia coli O145:H28 RM13514 (EHEC)	ecoo_ECRM13514_0964/1-648
ecos Escherichia coli O25b:K100:H4-ST131 EC958 (UPEC)	ecos_EC958_0992/1-648
ecp Escherichia coli O6:K15:H31 536 (UPEC)	ecp_ECP_0894/1-648
ecq Escherichia coli O81 ED1a (commensal)	ecq_ECED1_0846/1-648
ecr Escherichia coli O8 IAI1 (commensal)	ecr_ECIAI1_0919/1-648
ecs Escherichia coli O157:H7 Sakai (EHEC)	ecs_ECs_0965/1-648
ect Escherichia coli O7:K1 IAI39 (ExPEC)	ect_ECIAI39_2273/1-648
ecv Escherichia coli APEC O1 (APEC)	ecv_APECO1_1215/1-648
ecx Escherichia coli O9 HS (commensal)	ecx_EcHS_A0983/1-648
ecy Escherichia coli O152:H28 SE11 (commensal)	ecy_ECSE_0937/1-648
ecz Escherichia coli O45:K1:H7 S88 (ExPEC)	ecz_ECS88_0901/1-648
edh Escherichia coli DH1	edh_EcDH1_2763/1-648
edj Escherichia coli DH1	edj_ECDH1ME8569_0831/1-648
eih Escherichia coli O18:K1:H7 IHE3034 (ExPEC)	eih_ECOK1_0881/1-648
ekf Escherichia coli KO11FL	ekf_KO11_19115/1-648
elc Escherichia coli clone D i14	elc_i14_0931/1-648
eld Escherichia coli clone D i2	eld_i02_0931/1-648
elf Escherichia coli LF82	elf_LF82_1253/1-648
ell Escherichia coli W	ell_WFL_04810/1-648
eln Escherichia coli O83:H1 NRG 857C (AIEC)	eln_NRG857_03980/1-648
elo Escherichia coli O44:H18 042 (EAEC)	elo_EC042_0971/1-648
elp Escherichia coli P12b	elp_P12B_c0864/1-648
elr Escherichia coli O55:H7 RM12579 (EPEC)	elr_ECO55CA74_05430/1-648
elu Escherichia coli UM146	elu_UM146_13250/1-648
elw Escherichia coli W	elw_ECW_m0988/1-648
elx Escherichia coli O157:H7 Xuzhou21 (EHEC)	elx_CDCO157_0941/1-648
ema Escherichia marmotae	ema_C1192_07895/1-648
ena Escherichia coli NA114 (UPEC)	ena_ECNA114_0821/1-648
eoc Escherichia coli O7:K1 CE10	eoc_CE10_0904/1-648
eoh Escherichia coli O103:H2 12009 (EHEC)	eoh_ECO103_0923/1-648
eoi Escherichia coli O111:H- 11128 (EHEC)	eoi_ECO111_0948/1-648
eoj Escherichia coli O26:H11 11368 (EHEC)	eoj_ECO26_1006/1-648
eok Escherichia coli O55:H7 CB9615 (EPEC)	eok_G2583_1116/1-648
eruy Escherichia ruysiae	eruy_OSH18_05295/1-648
ese Escherichia coli O150:H5 SE15 (commensal)	ese_ECSF_0804/1-648
esl Escherichia coli O104:H4 2011C-3493 (EAEC)	esl_O3K_16950/1-648
esm Escherichia coli O104:H4 2009EL-2050 (EAEC)	esm_O3M_16925/1-648
eso Escherichia coli O104:H4 2009EL-2071 (EAEC)	eso_O3O_08340/1-648
esz Escherichia sp. E4742	esz_FEM44_18925/1-648
etw Escherichia coli O157:H7 TW14359 (EHEC)	etw_ECSP_0984/1-648
eum Escherichia coli O17:K52:H18 UMN026 (ExPEC)	eum_ECUMN_1074/1-648
eun Escherichia coli UMNK88 (ETEC, porcine)	eun_UMNK88_975/1-648
