# Supplementary material for: Genomic and Functional Characterization of Multidrug-Resistant E. coli: Insights into Resistome, Virulome, and Signaling Systems
Source: Antibiotics (Basel). 2025 Jun 30;14(7):667. doi: 10.3390/antibiotics14070667 (PMC12291844; doi:10.3390/antibiotics14070667)
Supplement: Supplementary file 1 [file antibiotics-14-00667-s001.zip › Supp Table ST1.xlsx]

## Sheet: Sheet1
	Supplementray Table ST1 : The details of strain, genome and pathotype of E.coli isolates
Sr.No.	Genome Name and Strain	Genome Status	Strain	Pathovar	GenBank Accessions	Size	Isolation Source	Isolation Country	Host Name	Additional Metadata
1	Escherichia coli O85:H1 strain 03-3638	Complete	03-3638	STEC	CP076714,CP076715,CP076716,CP076717	5163097		Canada	Homo sapiens	collected_by:Health Canada - Bureau of Microbial Hazards
2	Escherichia coli strain 05-3629	Complete	05-3629	STEC	CP027373,CP027374,CP027375	5114662	stool		Human, Homo sapiens
3	Escherichia coli strain 2011C-4251	Complete	2011C-4251	STEC	CP027388,CP027389	5508088			Human, Homo sapiens
4	Escherichia coli O178:H19 strain 2012C-4431	Complete	2012C-4431	STEC	CP024289,CP024290,CP024291,CP024292	5307783	stool		Human, Homo sapiens	collected_by:EDLB-CDC
5	Escherichia coli strain 2012EL-2448	Complete	2012EL-2448	STEC	CP027586	5272286	stool		Human, Homo sapiens
6	Escherichia coli strain 2013C-3342	Complete	2013C-3342	STEC	CP027766,CP027767	5555996	stool		Human, Homo sapiens
7	Escherichia coli strain 2013C-4187	Complete	2013C-4187	STEC	CP027546,CP027547	5605298	stool		Human, Homo sapiens
8	Escherichia coli strain 2013C-4225	Complete	2013C-4225	STEC	CP027577,CP027578	5734160	stool		Human, Homo sapiens
9	Escherichia coli strain 2013C-4390	Complete	2013C-4390	STEC	CP027484,CP027485	5501113	stool		Human, Homo sapiens
10	Escherichia coli strain 2013C-4991	Complete	2013C-4991	STEC	CP027355,CP027356,CP027357,CP027358	5680429	stool		Human, Homo sapiens
11	Escherichia coli strain 2014C-3003	Complete	2014C-3003	STEC	CP027672,CP027673,CP027674	5456589	stool		Human, Homo sapiens
12	Escherichia coli strain 2014C-3057	Complete	2014C-3057	STEC	CP027387,CP027386	5700435	stool		Human, Homo sapiens
13	Escherichia coli strain 2014C-3075	Complete	2014C-3075	STEC	CP027447,CP027448	5339468	stool		Human, Homo sapiens
14	Escherichia coli strain 2014C-3716	Complete	2014C-3716	STEC	CP027335,CP027336,CP027337	5775245	stool		Human, Homo sapiens
15	Escherichia coli strain 2014C-4423	Complete	2014C-4423	STEC	CP027454,CP027455,CP027456	5491859	stool		Human, Homo sapiens
16	Escherichia coli strain 2014C-4587	Complete	2014C-4587	STEC	CP027342,CP027343	5171573	stool		Human, Homo sapiens
17	Escherichia coli strain 2014C-4705	Complete	2014C-4705	STEC	CP027640,CP027641	5455986	stool		Human, Homo sapiens
18	Escherichia coli strain 2015C-3107	Complete	2015C-3107	STEC	CP027317,CP027318	5470214	stool		Human, Homo sapiens
19	Escherichia coli 536	Complete	536	UPEC	CP000247	4938920	patient with acute pyelonephritis (inflammation of the kidney and pelvis		Human, Homo sapiens
20	Escherichia coli strain 81009	Complete	81009	ExPEC	CP021179,CP021180	5147804	urine	United Arab Emirates	Human, Homo sapiens	collected_by:Sylvia El Kurdi
21	Escherichia coli O157:H7 strain ATCC 35150	Complete	ATCC 35150	STEC	CP038405,CP038406,CP038407	5555348		USA	Human, Homo sapiens
22	Escherichia coli strain ATCC 700415	Complete	ATCC 700415	UPEC	CP022609,CP022610	5374385	Woman with cystitis	USA	Human, Homo sapiens	collected_by:James R. Johnson
23	Escherichia coli O2:K2:H1 C 237-04	Complete	C 237-04	EAST1	CP109921,CP109922,CP109923	4926591	feces	Denmark	Homo sapiens	collected_by:Statens Serum Institut
24	Escherichia coli strain C4435	Complete	C4435	AIEC	CP027851	5199428	Peritoneal fluid	Mexico	Human, Homo sapiens	collected_by:Hospital para el Nino Poblano
25	Escherichia coli CFT073	Complete	CFT073	UPEC	AE014075	5231428		USA	Human, Homo sapiens
26	Escherichia coli O1:H42 strain CLSC36	Complete	CLSC36	UPEC	CP041300,CP041299	5278774	urine from healthy adult with cystitis	Canada	Human, Homo sapiens	collected_by:Student health services McGill University
27	Escherichia coli O157:H7 strain COPRO21317	Complete	COPRO21317	STEC	CP035706,CP035705	5522685	Stools	Brazil	Human, Homo sapiens	collected_by:Epidemiological surveillance
28	Escherichia coli O127:H6 str. E2348/69	Complete	E2348/69	EHEC	FM180568,FM180569,FM180570	5069678	outbreak	United Kingdom	Human, Homo sapiens
29	Escherichia coli ECG015	WGS	ECG015		MADI00000000	4558713	stool	India	Homo sapiens	sample_type:whole organism
30	Escherichia coli strain EcPF7	Complete	EcPF7	UPEC	CP054232,CP054233,CP054234,CP054235	5131782	urine	USA	Human, Homo sapiens	collected_by:UT Southwestern Medical Center/ UT Dallas
31	Escherichia coli strain FHI_NMBU_03	Complete	FHI_NMBU_03	ExPEC/IPEC	CP019455,CP019456	4844877	Fecal sample	Norway	Human, Homo sapiens	collected_by:Norwegian Institute of Public Health
32	Escherichia coli strain FMU073332	Complete	FMU073332	ETEC	CP017844,CP017848,CP017845,CP017846,CP017847	5022828	faeces	Mexico	Human, Homo sapiens	collected_by:Carlos Eslava Campos, Armando Navarro Ocana, Alejandro Cravioto
33	Escherichia coli H19	Complete	H19	STEC	AP027165,AP027166,AP027167,AP027168,AP027169	5809914		United Kingdom	Homo sapiens
34	Escherichia coli HS	Complete	HS	Nonpathogenic, Commensal	CP000802	4643538	laboratory scientist at Walter Reed Army Institute of Research	USA	Human, Homo sapiens
35	Escherichia coli KE21	Complete	KE21	UPEC	JAPVBX000000000	5144037	urine	USA	Homo sapiens	collected_by:UTD/UTSW
36	Escherichia coli KE26	Complete	KE26	UPEC	JAPVBU000000000	5044943	urine	USA	Homo sapiens	collected_by:UTD/UTSW
37	Escherichia coli LF82	Complete	LF82	AIEC	CU651637	4773108	patient with Crohn's disease		Human, Homo sapiens
38	Escherichia coli strain MCJCHV-1	Complete	MCJCHV-1	NMEC	CP030111,CP030112,CP030113,CP030114,CP030115,CP030116	5042521	CSF	USA	Human, Homo sapiens	collected_by:Monroe Carell Jr. Children's Hospital at Vanderbilt University
39	Escherichia coli strain MS6192	Complete	MS6192	ExPEC	CP054940,CP054941,CP054942,CP054943,CP054944	5188554	Clinical sample: urine	India	Human, Homo sapiens	collected_by:Timothy R Walsh
40	Escherichia coli MS8320	Complete	MS8320	UPEC	CP059339,CP059340,CP059341,CP059342	5269697	Clinical sample: Urine	Australia	Homo sapiens	collected_by:not applicable
41	Escherichia coli strain MSHS 472	Complete	MSHS 472	UPEC	CP041302,CP041301	4932910	urine from healthy adult with cystitis	Canada	Human, Homo sapiens	collected_by:Student health services McGill University
42	Escherichia coli strain NZRM4165	Complete	NZRM4165	STEC	CP032791,CP032792	5504500		New Zealand	Human, Homo sapiens	collected_by:Not collected
43	Escherichia coli strain NZRM4169	Complete	NZRM4169	STEC	CP032789,CP032790	5596785		New Zealand	Human, Homo sapiens	collected_by:Not collected
44	Escherichia coli strain SA186	Complete	SA186	UPEC	CP022730,CP022731,CP022732,CP022733,CP022734,CP022735	5585941	urine	Saudi Arabia	Human, Homo sapiens	collected_by:Majed Alghoribi
45	Escherichia coli O157:H7 str. Sakai	Complete	Sakai	EHEC, STEC	BA000007,AB011548,AB011549	5594605	Human intestinal microflora	Japan	Homo sapiens	collected_by:M Yoh, T Honda
46	Escherichia coli O84:H7 strain Trh52	Complete	Trh52	EPEC/ExPEC	CP047600,CP047601	4926859	feces	Norway	Homo sapiens	collected_by:Department of Medical Microbiology, St. Olavs Hospital
47	Escherichia coli UCS1	Complete	UCS1	UPEC	CP084679	5109337	urine (recurrent UTI)	USA	Homo sapiens	collected_by:University of San Diego Health
48	Escherichia coli UPEC-245U/190328	Complete	UPEC-245U/190328	UPEC	CP049845,CP049851,CP049850,CP049849,CP049848,CP049847,CP049846	5301911	bladder epithelial biopsy from 30-year-old female patient with recurrent urinary tract infection	Mexico	Homo sapiens	collected_by:Hospital Militar de Especialidades de la mujer y neonatologia;specimen_voucher:Not collected
49	Escherichia coli UTI89	Complete	UTI89	UPEC	CP000243,CP000244	5179971	woman with uncomplicated cystitis (bladder inflammation) that has been demonstrated to cause cystitis		Human, Homo sapiens
50	Escherichia coli O157:H7 str. EC4115	Complete	EC4115	EHEC	CP001164,CP001165,CP001163	5704171
51	Escherichia coli PCN061	Complete	PCN061		CP006636,CP006637,CP006638,CP006639,CP006640,CP006641,CP006642	4901825
52	Escherichia coli strain TO73	Complete	TO73		LS992171,LS992172,LS992173	4892013
53	Escherichia coli strain CV839-06	Complete	CV839-06		CP025753,CP025751,CP025752	5104992	intestine membrane of a diarrheic piglet		Pig	sample_type:cell culture
54	Escherichia coli CV839-15	Complete	CV839-15		CP024978,CP024975,CP024976,CP024977	5262717	the intestine membrane of a diarrheic piglet		Pig	sample_type:cell culture
55	Escherichia coli O7:K1 str. CE10	Complete	CE10		CP003034,CP003035,CP003036,CP003037,CP003038	5378729	cerebrospinal fluid of a neonate with meningitis	USA	Human
56	Escherichia coli IAI39	Complete	IAI39	UPEC	CU928164	5132068	Urinary tract infection	USA	Human
57	Escherichia coli strain APEC 01	Complete	APEC_01		CP028310	4609982	Urine - Urinary tract infection	Pakistan	Human
58	Escherichia coli strain UMN88	Complete	UMNK88	ETEC	CP002729, CP002730, CP002731, CP002732, CP002733	5506191	Urine	USA	Pig
59	Escherichia coli strain ETEC H10407	Complete	ETEC H10407		FN649414, FN649415, FN649416, FN649417, FN649418	5325888	Diarrhea
Data Source : BACTERIAL AND VIRAL BIOINFORMATICS RESOURCE CENTER
https://www.bv-brc.org/
