# Supplementary material for: Genomic and Functional Characterization of Multidrug-Resistant E. coli: Insights into Resistome, Virulome, and Signaling Systems
Source: Antibiotics (Basel). 2025 Jun 30;14(7):667. doi: 10.3390/antibiotics14070667 (PMC12291844; doi:10.3390/antibiotics14070667)
Supplement: Supplementary file 1 [file antibiotics-14-00667-s001.zip › Supp Table ST2.xlsx]

## Sheet: Details of Indian isolates
Supplementary Table ST2 : Details of Indian E. coli strains
Isolate	Accession_Number	ST	Host	Source	Country_State	Antimicrobial_resistance_gene	Virulence_gene
360_16	CP023201	167	cattle	-	India:Haryana, Karnal	mdf(A)	acrA,acrB,allB,aslA,csgB,entB,entC,entD,entE,entF,entS,espL1,espL4,espR1,espR4,espX1,espX4,espX5,espY1,fdeC,fepA,fepB,fepC,fepD,fepG,fes,gspC,gspD,gspE,gspF,gspG,gspH,gspI,gspJ,gspK,gspL,gspM,ompA,rcsB,yagW/ecpD,yagX/ecpC,yagY/ecpB,yagZ/ecpA,ykgK/ecpR
646	CP023200	33	Buffalo	feces	India:Punjab, Nabha	mdf(A)	acrA,acrB,allB,astA,csgB,entB,entC,entD,entE,entF,entS,espL1,espR1,espX1,espX4,espX5,fdeC,fepB,fepC,fepD,fepG,fes,fimA,fimB,fimC,fimD,fimE,fimF,fimG,fimH,fimI,gnd,gspC,gspD,gspE,gspF,gspG,gspH,gspI,gspJ,gspK,gspL,gspM,ompA,rcsB,stx2A,stx2B,yagW/ecpD,yagX/ecpC,yagY/ecpB,yagZ/ecpA,ykgK/ecpR
3594_74	AFGC01	1130	-	-	India	mdf(A)	acrB,entB,entC,entD,entE,entF,entS,espX4,fepA,fepB,fepC,fepD,fepG,fes,fimA,fimB,fimC,fimD,fimE,fimF,fimG,fimH,fimI,gnd,gspC,gspD,gspE,gspF,gspG,gspH,gspI,gspJ,gspK,gspL,gspM,ipaH4.5,iucA,iucB,iucC,iucD,iutA,ompA,rcsB,sigA,yagX/ecpC,yagY/ecpB,yagZ/ecpA,ykgK/ecpR
500469	PNTP01	10	Human	stool	India	aph(3'')-Ib,aph(6)-Id,blaTEM-1B,dfrA8,mdf(A),sul2	acrA,acrB,allB,aslA,cfaA,cfaB,cfaC,cfaD',cfaE,csgB,entB,entC,entD,entE,entF,entS,espL1,espL4,espR1,espX4,espX5,etpB,fdeC,fepA,fepB,fepC,fepD,fepG,fes,fimA,fimB,fimC,fimD,fimE,fimF,fimG,fimH,fimI,fyuA,gnd,gspC,gspI,gspJ,gspK,gspL,gspM,irp1,irp2,ompA,rcsB,yagW/ecpD,yagX/ecpC,yagY/ecpB,yagZ/ecpA,ybtA,ybtE,ybtP,ybtQ,ybtS,ybtT,ybtU,ybtX,ykgK/ecpR
500487	LRKM01	1564	Human	Feces	India:Kolkata	aph(3'')-Ib,aph(6)-Id,blaTEM-1B,dfrA14,mdf(A),qnrS1,sul2	acrA,acrB,allB,astA,entB,entC,entD,entE,entF,entS,espL1,espR1,espX4,espX5,etpB,fepA,fepB,fepC,fepD,fepG,fes,gspC,gspD,gspE,gspF,gspG,gspH,gspI,gspJ,gspK,gspL,gspM,ompA,rcsB
500661	SONW01	443	Human	Stool	India	aph(3'')-Ib,aph(6)-Id,blaCTX-M-15,mdf(A),sul2	acrB,allB,csbA,csbB,csbC,csbD,csgB,eltA,eltB,entB,entC,entD,entE,entF,entS,espL1,espR1,espX1,espX4,espX5,etpB,fdeC,fepA,fepB,fepC,fepD,fepG,fes,fimA,fimB,fimC,fimD,fimE,fimF,fimG,fimH,fimI,gnd,gspC,gspD,gspE,gspF,gspG,gspH,gspI,gspJ,gspK,gspL,gspM,ompA,rcsB,yagW/ecpD,yagX/ecpC,yagY/ecpB,yagZ/ecpA,ykgK/ecpR
500669	PNTO01	10	Human	stool	India	mdf(A)	acrA,acrB,allB,aslA,astA,cfaA,cfaB,cfaC,cfaD',cfaE,csgB,entB,entC,entD,entE,entF,entS,espL1,espL4,espR1,espX4,espX5,etpB,fdeC,fepA,fepB,fepC,fepD,fepG,fes,fimB,fimD,fimE,fimF,fimG,fimH,fyuA,gnd,gspC,gspI,gspJ,gspK,gspL,gspM,gtrA,irp1,irp2,ompA,rcsB,yagW/ecpD,yagX/ecpC,yagY/ecpB,yagZ/ecpA,ybtA,ybtE,ybtP,ybtQ,ybtS,ybtT,ybtU,ybtX,ykgK/ecpR
500691	PNTN01	10	Human	stool	India	aph(3'')-Ib,aph(6)-Id,blaTEM-1B,dfrA8,mdf(A),sul2	acrA,acrB,allB,aslA,cfaA,cfaB,cfaC,cfaD',cfaE,csgB,entB,entC,entD,entE,entF,entS,espL1,espL4,espR1,espX4,espX5,etpB,fdeC,fepA,fepB,fepC,fepD,fepG,fes,fimA,fimB,fimC,fimD,fimE,fimF,fimG,fimH,fimI,fyuA,gnd,gspC,gspI,gspJ,gspK,gspL,gspM,irp1,irp2,ompA,rcsB,yagW/ecpD,yagX/ecpC,yagY/ecpB,yagZ/ecpA,ybtA,ybtE,ybtP,ybtQ,ybtS,ybtT,ybtU,ybtX,ykgK/ecpR
500843	SONX01	5305	Human	Stool	India	mdf(A)	acrB,allB,csgB,csvA,eltA,eltB,entB,entC,entD,entE,entF,entS,espL1,espR1,espX1,espX4,espX5,etpB,fdeC,fepA,fepB,fepC,fepD,fepG,fes,fimA,fimB,fimC,fimD,fimE,fimF,fimG,fimH,fimI,gnd,gspC,gspD,gspE,gspF,gspG,gspH,gspI,gspJ,gspK,gspL,gspM,ompA,rcsB,yagW/ecpD,yagX/ecpC,yagY/ecpB,yagZ/ecpA,ykgK/ecpR
500883	LRKN01	5276	Human	Feces	India:Kolkata	mdf(A)	acrA,acrB,allB,aslA,astA,csgB,entB,entC,entD,entE,entF,entS,espL1,espL4,espR1,espX1,espX4,espX5,espY1,etpB,fdeC,fepA,fepB,fepC,fepD,fepG,fes,fimA,fimB,fimC,fimD,fimE,fimF,fimG,fimH,fimI,gnd,gspC,gspD,gspE,gspF,gspG,gspH,gspI,gspJ,gspK,gspL,gspM,ompA,rcsB,yagW/ecpD,yagX/ecpC,yagY/ecpB,yagZ/ecpA,ykgK/ecpR
501027	PNTM01	2332	Human	stool	India	blaTEM-1B,mdf(A),tet(A)	acrA,acrB,allB,cfaA,cfaB,cfaC,cfaD',cfaE,csgB,entB,entC,entD,entE,entF,entS,espL1,espR1,espX1,espX4,espX5,etpB,fepA,fepB,fepC,fepD,fepG,fes,fimA,fimB,fimC,fimD,fimE,fimF,fimG,fimH,fimI,fyuA,gnd,gspC,gspD,gspE,gspF,gspG,gspH,gspI,gspJ,gspK,gspL,gspM,irp1,irp2,ompA,rcsB,ybtA,ybtE,ybtP,ybtQ,ybtS,ybtT,ybtU,ybtX
503025	CP025892	94	Human	stool	India	mdf(A)	acrB,allB,csgB,entB,entC,entD,entE,entF,entS,espL1,espR1,espX1,espX4,espX5,fdeC,fepA,fepB,fepC,fepD,fepG,fes,fimD,fimF,fimG,fimH,gnd,ompA,rcsB,yagW/ecpD,yagX/ecpC,yagY/ecpB,yagZ/ecpA,ykgK/ecpR
503210	LGMP01	155	Human	Feces	India: Kolkata	blaTEM-1B,mdf(A),qnrS1	acrB,allB,astA,csgB,eltA,eltB,entB,entC,entD,entE,entF,entS,espL1,espR1,espR4,espX1,espX4,espX5,estIa,fepA,fepB,fepC,fepD,fepG,fes,gnd,gspC,gspD,gspE,gspF,gspG,gspH,gspI,gspJ,gspK,gspL,gspM,ompA,rcsB
503287	PNTL01	2332	Human	stool	India	aph(3'')-Ib,aph(6)-Id,dfrA7,mdf(A),sul1,sul2,tet(A)	acrA,acrB,allB,cfaA,cfaB,cfaC,cfaD',cfaE,csgB,entB,entC,entD,entE,entF,entS,espL1,espR1,espX1,espX4,espX5,etpB,fepA,fepB,fepC,fepD,fepG,fes,fimA,fimB,fimC,fimD,fimE,fimF,fimG,fimH,fimI,fyuA,gspC,gspD,gspE,gspF,gspG,gspH,gspI,gspJ,gspK,gspL,gspM,irp1,irp2,ompA,rcsB,ybtA,ybtE,ybtP,ybtQ,ybtS,ybtT,ybtU,ybtX
503311	CYAG01	5326	Human	faeces	India	mdf(A)	acrB,allB,astA,bfpB,bfpC,bfpD,bfpE,bfpF,bfpG,bfpH,bfpI,bfpJ,bfpK,bfpL,bfpP,bfpU,cesAB,cesD,cesD2,cesL,cesT,cif,csgB,efa1,entB,entC,entD,entE,entF,entS,escC,escD,escE,escF,escG,escI,escJ,escL,escN,escO,escR,escS,escT,escU,escV,espA,espD,espF,espG,espL1,espL2,espM2,espR1,espW,espX1,espX4,espX5,etgA,fdeC,fepA,fepB,fepC,fepD,fepG,fes,fimA,fimB,fimC,fimD,fimE,fimF,fimG,fimH,fimI,gnd,map,nleA,nleB1,nle…
503440	CP025881	NA	Human	stool	India	mdf(A)	acrB,allB,csgB,entB,entC,entD,entE,entF,entS,espL1,espR1,espX1,espX4,espX5,fdeC,fepA,fepB,fepC,fepD,fepG,fes,fimD,fimF,fimG,fimH,gnd,ompA,rcsB,yagW/ecpD,yagX/ecpC,yagY/ecpB,yagZ/ecpA,ykgK/ecpR
503456	PNTK01	173	Human	stool	India	blaTEM-1B,dfrA1,mdf(A),sul2	acrB,allB,astA,csgB,entB,entC,entD,entE,entF,entS,espL1,espR1,espX1,espX4,espX5,fdeC,fepA,fepB,fepC,fepD,fepG,fes,fimA,fimB,fimC,fimD,fimE,fimF,fimG,fimH,fimI,gspC,gspD,gspE,gspF,gspG,gspH,gspI,gspJ,gspK,gspL,gspM,ompA,rcsB,yagW/ecpD,yagX/ecpC,yagY/ecpB,yagZ/ecpA,ykgK/ecpR
503606	PNZE01	443	Human	stool	India	aph(3'')-Ib,aph(6)-Id,blaTEM-1B,mdf(A),sul2	acrB,allB,astA,csfA,csgB,cssA,entB,entC,entD,entE,entF,entS,espL1,espR1,espX1,espX4,espX5,fdeC,fepA,fepB,fepC,fepD,fepG,fes,fimA,fimB,fimC,fimD,fimE,fimF,fimG,fimH,fimI,gnd,gspC,gspD,gspE,gspF,gspG,gspH,gspI,gspJ,gspK,gspL,gspM,ompA,rcsB,yagW/ecpD,yagX/ecpC,yagY/ecpB,yagZ/ecpA,ykgK/ecpR
503647	LRLC01	3075	Human	Feces	India:Kolkata	aph(3'')-Ib,aph(6)-Id,blaTEM-1B,dfrA14,mdf(A),qnrS1,sul2	acrA,acrB,allB,astA,csgB,entB,entC,entD,entE,entF,entS,espX4,espX5,etpB,fepA,fepB,fepC,fepD,fepG,fes,fimA,fimB,fimC,fimD,fimE,fimF,fimG,fimH,fimI,gnd,ompA,rcsB
503688	LRLB01	58	Human	Feces	India:Kolkata	aph(3'')-Ib,aph(6)-Id,blaTEM-1B,dfrA14,mdf(A),qnrS1,sul2	acrB,allB,csgB,eltA,eltB,entB,entC,entD,entE,entF,entS,espL1,espR1,espX1,espX4,espX5,etpB,fdeC,fepA,fepB,fepC,fepD,fepG,fes,gnd,gspC,gspD,gspE,gspF,gspG,gspH,gspI,gspJ,gspK,gspL,gspM,mrkA,mrkB,mrkC,ompA,rcsB,yagW/ecpD,yagX/ecpC,yagY/ecpB,yagZ/ecpA,ykgK/ecpR
503698	LRLA01	155	Human	Feces	India:Kolkata	mdf(A)	acrB,allB,astA,csgB,eltA,eltB,entB,entC,entD,entE,entF,entS,espL1,espR1,espX1,espX4,espX5,faeD,faeE,fepA,fepB,fepC,fepD,fepG,fes,gnd,gspC,gspD,gspE,gspF,gspG,gspH,gspI,gspJ,gspK,gspL,gspM,ompA,rcsB
503829	CP025869	94	Human	stool	India	mdf(A)	acrB,allB,csgB,entB,entC,entD,entE,entF,entS,espL1,espR1,espX1,espX4,espX5,fdeC,fepA,fepB,fepC,fepD,fepG,fes,fimD,fimF,fimG,fimH,gnd,ompA,rcsB,yagW/ecpD,yagX/ecpC,yagY/ecpB,yagZ/ecpA,ykgK/ecpR
504100	PNTJ01	2332	Human	stool	India	blaTEM-1B,dfrA7,mdf(A),sul1,tet(A)	acrA,acrB,allB,cfaA,cfaB,cfaC,cfaD',cfaE,csgB,entB,entC,entD,entE,entF,entS,espL1,espR1,espX1,espX4,espX5,etpB,fepA,fepB,fepC,fepD,fepG,fes,fimA,fimB,fimC,fimD,fimE,fimF,fimG,fimH,fimI,fyuA,gnd,gspC,gspD,gspE,gspF,gspG,gspH,gspI,gspJ,gspK,gspL,gspM,irp1,irp2,ompA,rcsB,ybtA,ybtE,ybtP,ybtQ,ybtS,ybtT,ybtU,ybtX
504211	CP025865	94	Human	stool	India	mdf(A)	acrB,allB,csgB,entB,entC,entD,entE,entF,entS,espL1,espR1,espX1,espX4,espX5,fdeC,fepA,fepB,fepC,fepD,fepG,fes,fimD,fimF,fimG,fimH,gnd,ompA,rcsB,yagW/ecpD,yagX/ecpC,yagY/ecpB,yagZ/ecpA,ykgK/ecpR
504237	CP025862	443	Human	stool	India	mdf(A)	acrB,allB,csgB,entB,entC,entD,entE,entF,entS,espL1,espR1,espX1,espX4,espX5,fdeC,fepA,fepB,fepC,fepD,fepG,fes,fimA,fimB,fimC,fimD,fimE,fimF,fimG,fimH,fimI,gnd,gspC,gspD,gspE,gspF,gspG,gspH,gspI,gspJ,gspK,gspL,gspM,ompA,rcsB,yagW/ecpD,yagX/ecpC,yagY/ecpB,yagZ/ecpA,ykgK/ecpR
504239	CP025859	2332	Human	stool	India	mdf(A)	acrA,acrB,allB,csgB,entB,entC,entD,entE,entF,entS,espL1,espR1,espX1,espX4,espX5,fepA,fepB,fepC,fepD,fepG,fes,fimA,fimB,fimC,fimD,fimE,fimF,fimG,fimH,fimI,fyuA,gnd,gspC,gspD,gspE,gspF,gspG,gspH,gspI,gspJ,gspK,gspL,gspM,irp1,irp2,ompA,rcsB,ybtA,ybtE,ybtP,ybtQ,ybtS,ybtT,ybtU,ybtX
504263	SONY01	5344	Human	Stool	India	blaTEM-1B,dfrA8,mdf(A),sul2	acrB,allB,csbA,csbB,csbC,csbD,csgB,eltA,eltB,entB,entC,entD,entE,entF,entS,espL1,espR1,espX1,espX4,espX5,fdeC,fepA,fepB,fepC,fepD,fepG,fes,fimA,fimB,fimC,fimD,fimE,fimF,fimG,fimH,fimI,gnd,gspC,gspD,gspE,gspF,gspG,gspH,gspI,gspJ,gspK,gspL,gspM,ompA,rcsB,yagW/ecpD,yagX/ecpC,yagY/ecpB,yagZ/ecpA,ykgK/ecpR
504449	CYAU01	3	Human	faeces	India	mdf(A)	acrB,allB,astA,bfpB,bfpC,bfpD,bfpE,bfpF,bfpG,bfpH,bfpI,bfpJ,bfpK,bfpL,bfpP,bfpU,cesAB,cesD,cesD2,cesL,cesT,cif,csgB,efa1,entB,entC,entD,entE,entF,entS,escC,escD,escE,escF,escG,escI,escJ,escL,escN,escO,escR,escS,escT,escU,escV,espA,espD,espF,espG,espL1,espL2,espM2,espR1,espW,espX1,espX4,espX5,etgA,fdeC,fepA,fepB,fepC,fepD,fepG,fes,fimA,fimB,fimC,fimD,fimE,fimF,fimG,fimH,fimI,gnd,map,nleA,nleB1,nle…
504613	SONZ01	443	Human	Stool	India	blaCTX-M-15,mdf(A)	acrB,allB,csbA,csbB,csbC,csbD,csgB,eltA,eltB,entB,entC,entD,entE,entF,entS,espL1,espR1,espX1,espX4,espX5,fdeC,fepA,fepB,fepC,fepD,fepG,fes,fimA,fimB,fimC,fimD,fimE,fimF,fimG,fimH,fimI,gnd,gspC,gspD,gspE,gspF,gspG,gspH,gspI,gspJ,gspK,gspL,gspM,ompA,rcsB,yagW/ecpD,yagX/ecpC,yagY/ecpB,yagZ/ecpA,ykgK/ecpR
504621	SOOA01	5344	Human	Stool	India	blaTEM-1B,dfrA8,mdf(A),sul2	acrB,allB,csbA,csbB,csbC,csbD,csgB,eltA,eltB,entB,entC,entD,entE,entF,entS,espL1,espR1,espX1,espX4,espX5,fdeC,fepA,fepB,fepC,fepD,fepG,fes,fimA,fimB,fimC,fimD,fimE,fimF,fimG,fimH,fimI,gnd,gspC,gspD,gspE,gspF,gspG,gspH,gspI,gspJ,gspK,gspL,gspM,ompA,rcsB,yagW/ecpD,yagX/ecpC,yagY/ecpB,yagZ/ecpA,ykgK/ecpR
504662	LRLL01	694	Human	Feces	India:Kolkata	mdf(A)	acrA,acrB,aslA,cpsACP,csgB,eltA,eltB,entB,entC,entD,entE,entF,entS,espL1,espL4,espR1,espX1,espX4,espX5,espY1,estIa,fepA,fepB,fepC,fepD,fepG,fes,galF,gnd,manB,manC,ompA,rcsB,ugd,wcaG,wcaH,wcaI,wcaJ,wzi,yagW/ecpD,yagX/ecpC,yagY/ecpB,yagZ/ecpA
504838	CP025856	173	Human	stool	India	mdf(A)	acrB,allB,astA,csgB,entB,entC,entD,entE,entF,entS,espL1,espR1,espX1,espX4,espX5,fdeC,fepA,fepB,fepC,fepD,fepG,fes,fimA,fimB,fimC,fimD,fimE,fimF,fimG,fimH,fimI,gnd,gspC,gspD,gspE,gspF,gspG,gspH,gspI,gspJ,gspK,gspL,gspM,ompA,rcsB,yagW/ecpD,yagX/ecpC,yagY/ecpB,yagZ/ecpA,ykgK/ecpR
504866	PNTI01	2332	Human	stool	India	blaTEM-1B,dfrA7,mdf(A),sul1,tet(A)	acrA,acrB,allB,astA,cfaA,cfaB,cfaC,cfaD',cfaE,csgB,entB,entC,entD,entE,entF,entS,espL1,espR1,espX1,espX4,espX5,etpB,fepA,fepB,fepC,fepD,fepG,fes,fimA,fimB,fimC,fimD,fimE,fimF,fimG,fimH,fimI,fyuA,gnd,gspC,gspD,gspE,gspF,gspG,gspH,gspI,gspJ,gspK,gspL,gspM,irp1,irp2,ompA,rcsB,ybtA,ybtE,ybtP,ybtQ,ybtS,ybtT,ybtU,ybtX
504925	CYAN01	3	Human	faeces	India	blaTEM-1B,mdf(A)	acrB,allB,astA,bfpB,bfpC,bfpD,bfpE,bfpF,bfpG,bfpH,bfpI,bfpJ,bfpK,bfpL,bfpP,bfpU,cesAB,cesD,cesD2,cesL,cesT,cif,csgB,efa1,entB,entC,entD,entE,entF,entS,escC,escD,escE,escF,escG,escI,escJ,escL,escN,escO,escR,escS,escT,escU,escV,espA,espD,espF,espG,espL1,espL2,espM2,espR1,espW,espX1,espX4,espX5,etgA,fdeC,fepA,fepB,fepC,fepD,fepG,fes,fimA,fimB,fimC,fimD,fimE,fimF,fimG,fimH,fimI,gnd,map,nleA,nleB1,nle…
505077	LGNE01	1500	Human	Feces	India: Kolkata	mdf(A)	acrB,allB,csgB,eltA,eltB,entB,entC,entD,entE,entF,entS,espL1,espR1,espX1,espX4,espX5,fdeC,fepA,fepB,fepC,fepD,fepG,fes,fimH,gnd,gspC,gspD,gspE,gspF,gspG,gspH,gspI,gspJ,gspK,gspL,gspM,gtrA,kpsD,ompA,rcsB,yagW/ecpD,yagX/ecpC,yagY/ecpB,yagZ/ecpA,ykgK/ecpR
510016	CP025851	1201	Human	stool	India	mdf(A)	acrA,acrB,allB,csgB,entB,entC,entD,entE,entF,entS,espL1,espR1,espX1,espX4,espX5,fepA,fepB,fepC,fepD,fepG,fes,fimG,fimH,galF,gnd,gspC,gspD,gspE,gspF,gspG,gspH,gspI,gspJ,gspK,gspL,gspM,kpsD,kpsM,ompA,rcsB
510242	POSR01	6438	Human	stool	India	aadA1,blaTEM-1B,dfrA1,mdf(A),mph(A),sul1	acrA,acrB,allB,aslA,csgB,entB,entC,entD,entE,entF,entS,espL1,espX4,espX5,fepA,fepB,fepC,fepD,fepG,fes,fimD,fimF,fimG,fimH,fyuA,gnd,irp1,irp2,iucA,iucB,iucC,iucD,iutA,ompA,rcsB,ybtA,ybtE,ybtP,ybtQ,ybtS,ybtT,ybtU,ybtX
510472	PNTH01	2332	Human	stool	India	blaTEM-1B,dfrA7,mdf(A),sul1,tet(A)	acrA,acrB,allB,cfaA,cfaB,cfaC,cfaD',cfaE,csgB,entB,entC,entD,entE,entF,entS,espL1,espR1,espX1,espX4,espX5,etpB,fepA,fepB,fepC,fepD,fepG,fes,fimA,fimB,fimC,fimD,fimE,fimF,fimG,fimH,fimI,fyuA,gnd,gspC,gspD,gspE,gspF,gspG,gspH,gspI,gspJ,gspK,gspL,gspM,irp1,irp2,ompA,rcsB,ybtA,ybtE,ybtP,ybtQ,ybtS,ybtT,ybtU,ybtX
520047	PNTG01	34	Human	stool	India	blaSHV-1,dfrA15,mdf(A),sul1,tet(D)	acrA,acrB,allB,aslA,csgB,entB,entC,entD,entE,entF,entS,espL1,espL4,espR1,espX4,espX5,espY1,fdeC,fepA,fepB,fepC,fepD,fepG,fes,fimA,fimB,fimC,fimD,fimE,fimF,fimG,fimH,fimI,fyuA,gspL,gspM,irp1,irp2,iucA,iucB,iucC,iucD,iutA,ompA,pla,rcsB,yagW/ecpD,yagX/ecpC,yagY/ecpB,yagZ/ecpA,ybtA,ybtE,ybtP,ybtQ,ybtS,ybtT,ybtU,ybtX,ykgK/ecpR
520645	PNTF01	2332	Human	stool	India	blaTEM-1B,dfrA7,mdf(A),sul1,tet(A)	acrA,acrB,allB,cfaA,cfaB,cfaC,cfaD',cfaE,csgB,entB,entC,entD,entE,entF,entS,espL1,espR1,espX1,espX4,espX5,etpB,fepA,fepB,fepC,fepD,fepG,fes,fimA,fimB,fimC,fimD,fimE,fimF,fimG,fimH,fimI,fyuA,gnd,gspC,gspD,gspE,gspF,gspG,gspH,gspI,gspJ,gspK,gspL,gspM,irp1,irp2,ompA,rcsB,ybtA,ybtE,ybtP,ybtQ,ybtS,ybtT,ybtU,ybtX
520657	PNTE01	2332	Human	stool	India	aph(3'')-Ib,aph(6)-Id,dfrA7,mdf(A),sul1,sul2,tet(A)	acrA,acrB,allB,astA,cfaA,cfaB,cfaC,cfaD',cfaE,csgB,entB,entC,entD,entE,entF,entS,espL1,espR1,espX1,espX4,espX5,etpB,fepA,fepB,fepC,fepD,fepG,fes,fimA,fimB,fimC,fimD,fimE,fimF,fimG,fimH,fimI,fyuA,gspC,gspD,gspE,gspF,gspG,gspH,gspI,gspJ,gspK,gspL,gspM,irp1,irp2,ompA,rcsB,ybtA,ybtE,ybtP,ybtQ,ybtS,ybtT,ybtU,ybtX
520892	PNTD01	4267	Human	stool	India	mdf(A)	acrA,acrB,allB,cfaD',csgB,entB,entC,entD,entE,entF,entS,espL1,espR1,espX1,espX4,espX5,etpB,fdeC,fepA,fepB,fepC,fepD,fepG,fes,gnd,gspC,gspD,gspE,gspF,gspG,gspH,gspI,gspJ,gspK,gspL,gspM,manB,manC,ompA,rcsB,yagW/ecpD,yagX/ecpC,yagY/ecpB,yagZ/ecpA,ykgK/ecpR
521034	PNTC01	173	Human	stool	India	aadA1,blaCTX-M-15,dfrA1,mdf(A),qnrS1,sul2	acrB,allB,astA,cfaA,cfaB,cfaC,cfaD',cfaE,csgB,entB,entC,entD,entE,entF,entS,espL1,espR1,espX1,espX4,espX5,etpB,fdeC,fepA,fepB,fepC,fepD,fepG,fes,fimA,fimB,fimC,fimD,fimE,fimF,fimG,fimH,fimI,gspC,gspD,gspE,gspF,gspG,gspH,gspI,gspJ,gspK,gspL,gspM,ompA,rcsB,yagW/ecpD,yagX/ecpC,yagY/ecpB,yagZ/ecpA,ykgK/ecpR
AK1	NSBV01	315	-	Water Sewage	India: Aligarh	aac(3)-IIa,aadA2,aph(3'')-Ib,aph(6)-Id,blaCTX-M-15,blaNDM-4,blaTEM-1B,dfrA12,dfrA14,mdf(A),qnrS1,rmtB,sul1,sul2,tet(A)	acrA,acrB,allB,aslA,chuS,chuU,chuW,chuY,csgB,entB,entC,entD,entE,entF,entS,espL1,espL4,espR1,espR4,espX1,espX4,espX5,espY1,espY3,espY4,fdeC,fepA,fepB,fepC,fepD,fepG,fes,fimF,fimG,fimH,galF,gnd,gspC,gspD,gspE,gspF,gspG,gspH,gspI,gspJ,gspK,gspL,gspM,kpsD,kpsM,ompA,rcsB,shuA,shuT,shuV,shuX,yagW/ecpD,yagX/ecpC,yagY/ecpB,yagZ/ecpA,ykgK/ecpR
ASBT_1	RWJY01	155	-	Domestic sewage	India: Amritapuri, Kollam, Kerala	mdf(A)	acrB,allB,csgB,entB,entC,entD,entE,entF,entS,espL1,espR1,espX1,espX4,espX5,fepA,fepB,fepC,fepD,fepG,fes,fimA,fimB,fimC,fimD,fimE,fimF,fimG,fimH,fimI,gnd,gspC,gspD,gspE,gspF,gspG,gspH,gspI,gspJ,gspK,gspL,gspM,ompA,rcsB
B12243	PVPL01	410	Human	blood	India: Vellore	aac(6')-Ib-cr,aadA2,aadA5,blaCMY-2,blaCTX-M-15,blaNDM-5,blaOXA-1,blaOXA-181,blaTEM-1B,dfrA12,dfrA17,erm(B),mdf(A),mph(A),qnrS1,rmtB,sul1,tet(B)	acrB,allB,csgB,entB,entC,entD,entE,entF,entS,espL1,espR1,espX1,espX4,espX5,espY1,fdeC,fepA,fepB,fepC,fepD,fepG,fes,fimA,fimB,fimC,fimD,fimE,fimF,fimG,fimH,fimI,gnd,gspK,gspL,gspM,manB,manC,ompA,rcsB,yagW/ecpD,yagX/ecpC,yagY/ecpB,yagZ/ecpA,ykgK/ecpR
B14997	SAZN01	500	Human	blood	India: Vellore	aac(3)-IIa,aac(6')-Ib-cr,aadA1,aph(3'')-Ib,aph(6)-Id,blaCTX-M-15,blaOXA-1,blaTEM-1B,dfrA1,mdf(A),sul2,tet(B)	acrB,allB,astA,csgB,entB,entC,entD,entE,entF,entS,espL1,espR1,espX1,espX4,espX5,fdeC,fepA,fepB,fepC,fepD,fepG,fes,fimA,fimB,fimC,fimD,fimE,fimF,fimG,fimH,fimI,fyuA,gnd,gspC,gspD,gspE,gspF,gspG,gspH,gspI,gspJ,gspK,gspL,gspM,iroD,iroE,irp1,irp2,iucA,iucB,iucC,iucD,iutA,ompA,rcsB,yagW/ecpD,yagX/ecpC,yagY/ecpB,yagZ/ecpA,ybtA,ybtE,ybtP,ybtQ,ybtS,ybtT,ybtU,ybtX,ykgK/ecpR
B15052	SAZO01	131	Human	blood	India: Vellore	blaCTX-M-15,mdf(A)	acrB,allB,aslA,chuA,chuS,chuT,chuU,chuV,chuW,chuX,chuY,csgB,entB,entC,entD,entE,entF,entS,fdeC,fepA,fepB,fepC,fepD,fepG,fes,fimA,fimC,fimD,fimE,fimF,fimG,fimH,fimI,fyuA,gspL,gspM,irp1,irp2,iucA,iucB,iucD,iutA,kpsD,kpsM,ompA,papB,papI,papX,rcsB,sat,yagW/ecpD,yagX/ecpC,yagY/ecpB,yagZ/ecpA,ybtA,ybtE,ybtP,ybtQ,ybtS,ybtT,ybtU,ybtX,ykgK/ecpR
B15153	SAZP01	131	Human	blood	India: Vellore	aac(3)-IIa,aadA5,blaCTX-M-15,dfrA17,mdf(A),mph(A),sul1	acrB,allB,aslA,chuA,chuS,chuT,chuU,chuV,chuW,chuX,chuY,cnf1,csgB,entB,entC,entD,entE,entF,entS,fdeC,fepA,fepB,fepC,fepD,fepG,fes,fimA,fimC,fimD,fimE,fimF,fimG,fimH,fimI,fyuA,gspL,gspM,hlyA,hlyB,hlyC,hlyD,irp1,irp2,iucA,iucB,iucC,iucD,iutA,kpsD,kpsM,ompA,papB,papC,papD,papF,papG,papH,papI,papJ,papK,papX,rcsB,sat,yagW/ecpD,yagX/ecpC,yagY/ecpB,yagZ/ecpA,ybtA,ybtE,ybtP,ybtQ,ybtS,ybtT,ybtU,ybtX,ykgK/e…
B15544	SAZQ01	167	Human	blood	India: Vellore	blaCTX-M-15,mdf(A)	acrA,acrB,allB,aslA,cnf1,cpsACP,csgB,entB,entC,entD,entE,entF,entS,espL1,espL4,espR1,espR4,espX1,espX4,espX5,espY1,fdeC,fepA,fepB,fepC,fepD,fepG,fes,fimA,fimB,fimC,fimD,fimE,fimF,fimG,fimH,fimI,fyuA,galF,gnd,hlyA,hlyB,hlyC,hlyD,irp1,irp2,iucA,iucB,iucC,iucD,iutA,ompA,papB,papC,papD,papF,papG,papH,papI,papJ,papK,papX,rcsB,senB,ugd,wzi,yagW/ecpD,yagX/ecpC,yagY/ecpB,yagZ/ecpA,ybtA,ybtE,ybtP,ybtQ,ybt…
B15772	SAZR01	410	Human	blood	India: Vellore	aac(3)-IIa,aac(6')-Ib-cr,blaCTX-M-15,blaOXA-1,mdf(A),tet(A)	acrB,allB,csgB,entB,entC,entD,entE,entF,entS,espL1,espR1,espX1,espX4,espX5,fdeC,fepA,fepB,fepC,fepD,fepG,fes,fimA,fimB,fimC,fimD,fimE,fimF,fimG,fimH,fimI,gspK,gspL,gspM,ompA,rcsB,yagW/ecpD,yagX/ecpC,yagY/ecpB,yagZ/ecpA,ykgK/ecpR
B16322	SAZS01	131	Human	blood	India: Vellore	aac(3)-IIa,aac(6')-Ib-cr,aadA5,blaCTX-M-15,blaOXA-1,dfrA17,mdf(A),mph(A),sul1,tet(A)	acrB,allB,aslA,chuA,chuS,chuT,chuU,chuV,chuW,chuX,chuY,csgB,entB,entC,entD,entE,entF,entS,fdeC,fepA,fepB,fepC,fepD,fepG,fes,fimA,fimC,fimD,fimE,fimF,fimG,fimH,fimI,fyuA,gspL,gspM,irp1,irp2,iucA,iucB,iucD,iutA,kpsD,kpsM,ompA,papB,papC,papD,papF,papG,papH,papI,papJ,papK,papX,rcsB,sat,senB,yagW/ecpD,yagX/ecpC,yagY/ecpB,yagZ/ecpA,ybtA,ybtE,ybtP,ybtQ,ybtS,ybtT,ybtU,ybtX,ykgK/ecpR
B16647	SAZT01	131	Human	blood	India: Vellore	aac(3)-IIa,aac(6')-Ib-cr,blaCTX-M-15,blaOXA-1,mdf(A),mph(A),tet(A)	acrB,allB,aslA,chuA,chuS,chuT,chuU,chuV,chuW,chuX,chuY,csgB,entB,entC,entD,entE,entF,entS,fdeC,fepA,fepB,fepC,fepD,fepG,fes,fimA,fimC,fimD,fimE,fimF,fimG,fimH,fimI,fyuA,gspC,gspD,gspE,gspF,gspG,gspH,gspI,gspJ,gspK,gspL,gspM,irp1,irp2,iucA,iucB,iucD,iutA,kpsD,kpsM,ompA,papB,papI,papX,rcsB,sat,yagW/ecpD,yagX/ecpC,yagY/ecpB,yagZ/ecpA,ybtA,ybtE,ybtP,ybtQ,ybtS,ybtT,ybtU,ybtX,ykgK/ecpR
B16657	SAZU01	405	Human	blood	India: Vellore	aac(3)-IIa,aac(6')-Ib-cr,blaCTX-M-15,blaOXA-1,mdf(A),tet(A),tet(B)	acrA,acrB,allB,aslA,chuS,chuU,chuW,chuY,csgB,csgG,entB,entC,entD,entE,entF,entS,espL1,espL4,espX1,espX4,espX5,espY1,espY2,espY3,espY4,fdeC,fepA,fepB,fepC,fepD,fepG,fes,fimA,fimB,fimC,fimD,fimE,fimF,fimG,fimH,fimI,fyuA,gspC,gspD,gspE,gspF,gspG,gspH,gspI,gspJ,gspK,gspL,gspM,irp1,irp2,iucA,iucB,iucC,iutA,kpsD,kpsM,ompA,papB,papC,papD,papF,papG,papH,papI,papJ,papK,papX,rcsB,sat,senB,shuA,shuT,shuV,sh…
B17565	PVPD01	405	Human	blood	India: Vellore	aac(3)-IIa,aac(6')-Ib-cr,aadA2,aadA5,blaCTX-M-15,blaNDM-5,blaOXA-1,dfrA12,dfrA17,mdf(A),mph(A),sul1,tet(A),tet(B)	acrA,acrB,allB,aslA,chuS,chuU,chuW,chuY,csgB,csgG,entB,entC,entD,entE,entF,entS,espL1,espL4,espX1,espX4,espX5,espY1,espY3,espY4,fdeC,fepA,fepB,fepC,fepD,fepG,fes,fimA,fimB,fimC,fimD,fimE,fimF,fimG,fimH,fimI,fyuA,gspL,gspM,irp1,irp2,iucA,iucB,iucC,iucD,iutA,kpsD,kpsM,ompA,papB,papC,papD,papF,papG,papH,papI,papJ,papK,papX,rcsB,shuA,shuT,shuV,shuX,yagW/ecpD,yagX/ecpC,yagY/ecpB,yagZ/ecpA,ybtA,ybtE,yb…
B19783	PVPN01	617	Human	blood	India: Vellore	aac(6')-Ib-cr,aadA2,aadA5,aph(3'')-Ib,aph(6)-Id,blaCTX-M-15,blaNDM-5,blaOXA-1,catA1,dfrA12,dfrA17,mdf(A),mph(A),sul1,sul2,tet(B)	acrA,acrB,allB,aslA,cpsACP,csgB,entB,entC,entD,entE,entF,entS,espL1,espL4,espR1,espX1,espX4,espX5,espY1,fdeC,fepA,fepB,fepC,fepD,fepG,fes,fyuA,galF,gnd,irp1,irp2,iucA,iucB,iucC,iucD,iutA,ompA,papB,papC,papD,papF,papG,papH,papI,papJ,papK,papX,rcsB,ugd,wzi,yagW/ecpD,yagX/ecpC,yagY/ecpB,yagZ/ecpA,ybtA,ybtE,ybtP,ybtQ,ybtS,ybtT,ybtU,ybtX,ykgK/ecpR
B24462	RCAK01	405	Human	blood	India: Vellore	aac(3)-IIa,aac(6')-Ib-cr,aadA2,blaCTX-M-15,blaOXA-1,dfrA12,mdf(A),mph(A),sul1,tet(A),tet(B)	acrA,acrB,allB,aslA,chuS,chuU,chuW,chuY,csgB,csgG,entB,entC,entD,entE,entF,entS,espL1,espL4,espX1,espX4,espX5,espY1,espY3,espY4,fdeC,fepA,fepB,fepC,fepD,fepG,fes,fimA,fimB,fimC,fimD,fimE,fimF,fimG,fimH,fimI,fyuA,gspC,gspD,gspE,gspF,gspG,gspH,gspI,gspJ,gspK,gspL,gspM,irp1,irp2,iucA,iucB,iucC,iucD,iutA,ompA,papB,papC,papD,papF,papG,papH,papI,papJ,papK,papX,rcsB,shuA,shuT,shuV,shuX,yagW/ecpD,yagX/ec…
B24621	PVPU01	167	Human	blood	India: Vellore	mdf(A)	acrA,acrB,allB,aslA,cpsACP,csgB,entB,entC,entD,entE,entF,entS,espL1,espL4,espR1,espX1,espX4,espX5,espY1,fdeC,fepA,fepB,fepC,fepD,fepG,fes,galF,gnd,gspC,gspD,gspE,gspF,gspG,gspH,gspI,gspJ,gspK,gspL,gspM,ompA,rcsB,ugd,wzi,yagW/ecpD,yagX/ecpC,yagY/ecpB,yagZ/ecpA,ykgK/ecpR
B24823	PVOY01	2659	Human	blood	India: Vellore	aac(6')-Ib-cr,aadA2,blaCTX-M-15,blaNDM-5,blaOXA-1,blaTEM-1B,dfrA12,erm(B),mdf(A),mph(A),sul1	acrA,acrB,allB,aslA,astA,chuS,chuU,chuW,chuY,csgB,entB,entC,entD,entE,entF,entS,espL1,espL4,espR4,espX1,espX4,espX5,espY3,espY4,fdeC,fepA,fepB,fepC,fepD,fepG,fes,fimA,fimB,fimC,fimD,fimE,fimF,fimG,fimH,fimI,gnd,gspC,gspD,gspE,gspF,gspG,gspH,gspI,gspJ,gspK,gspL,gspM,iucA,iucB,iucC,iucD,iutA,kpsD,ompA,papB,papC,papD,papF,papG,papH,papI,papJ,papK,papX,rcsB,shuA,shuT,shuV,shuX,yagW/ecpD,yagX/ecpC,yag…
B24987	SAZV01	405	Human	blood	India: Vellore	aac(3)-IIa,aac(6')-Ib-cr,aadA2,blaCTX-M-15,blaOXA-1,dfrA12,mdf(A),mph(A),sul1,tet(B)	acrA,acrB,allB,aslA,chuS,chuU,chuW,chuY,csgB,csgG,entB,entC,entD,entE,entF,entS,espL1,espL4,espX1,espX4,espX5,espY1,espY3,espY4,fdeC,fepA,fepB,fepC,fepD,fepG,fes,fimA,fimB,fimC,fimD,fimE,fimF,fimG,fimH,fimI,fyuA,gspC,gspD,gspE,gspF,gspG,gspH,gspI,gspJ,gspK,gspL,gspM,irp1,irp2,iucA,iucB,iucC,iucD,iutA,ompA,papB,papC,papD,papF,papG,papH,papI,papJ,papK,papX,rcsB,shuA,shuT,shuV,shuX,yagW/ecpD,yagX/ec…
B25762	PVPH01	2851	Human	blood	India: Vellore	aadA2,blaCMY-42,blaCTX-M-15,blaNDM-5,blaTEM-1B,dfrA12,erm(B),mdf(A),mph(A),rmtB,sul1	acrB,allB,csgB,entB,entC,entD,entE,entF,entS,espL1,espR1,espR4,espX1,espX4,espX5,fdeC,fepA,fepB,fepC,fepD,fepG,fes,fimA,fimB,fimC,fimD,fimE,fimF,fimG,fimH,fimI,galF,gnd,gspK,gspL,gspM,ompA,rcsB,yagW/ecpD,yagX/ecpC,yagY/ecpB,yagZ/ecpA,ykgK/ecpR
B26737	PVPW01	167	Human	blood	India: Vellore	aac(6')-Ib-cr,aadA2,blaCTX-M-15,blaNDM-5,blaOXA-1,blaTEM-1B,dfrA12,mdf(A),mph(A),rmtB,sul1,tet(A)	acrA,acrB,allB,aslA,cpsACP,csgB,entB,entC,entD,entE,entF,entS,espL1,espL4,espR1,espX1,espX4,espX5,espY1,fdeC,fepA,fepB,fepC,fepD,fepG,fes,galF,gnd,gspC,gspD,gspE,gspF,gspG,gspH,gspI,gspJ,gspK,gspL,gspM,ompA,rcsB,ugd,wzi,yagW/ecpD,yagX/ecpC,yagY/ecpB,yagZ/ecpA,ykgK/ecpR
B29595	PVOU01	NA	Human	blood	India: Vellore	aadA1,aadA2b,aph(3')-VI,armA,blaCMY-150,blaNDM-1,cmlA1,mph(E),msr(E),qnrB38,sul1	acrB,csgD,csgG,entB,entE,gnd,ompA,rcsB,shuX
B32065	PVPI01	410	Human	blood	India: Vellore	aac(3)-IId,aac(6')-Ib-cr,aadA2,aadA5,aph(3'')-Ib,aph(6)-Id,blaCTX-M-15,blaNDM-5,blaOXA-1,blaTEM-1B,dfrA12,dfrA17,mdf(A),rmtB,sul1,sul2,tet(B)	acrB,allB,csgB,entB,entC,entD,entE,entF,entS,espL1,espR1,espX1,espX4,espX5,espY1,fdeC,fepA,fepB,fepC,fepD,fepG,fes,fimA,fimB,fimC,fimD,fimE,fimF,fimG,fimH,fimI,fyuA,gnd,gspK,gspL,gspM,irp1,irp2,manB,manC,ompA,rcsB,yagW/ecpD,yagX/ecpC,yagY/ecpB,yagZ/ecpA,ybtA,ybtE,ybtP,ybtQ,ybtS,ybtT,ybtU,ybtX,ykgK/ecpR
B32512	PVPQ01	167	Human	blood	India: Vellore	aac(6')-Ib-cr,aadA5,blaCTX-M-15,blaNDM-5,blaOXA-1,dfrA17,mdf(A),mph(A),sul1,tet(A)	acrA,acrB,allB,aslA,csgB,entB,entC,entD,entE,entF,entS,espL1,espL4,espR1,espR4,espX1,espX4,espX5,espY1,fdeC,fepA,fepB,fepC,fepD,fepG,fes,fyuA,galF,gnd,gspC,gspD,gspE,gspF,gspG,gspH,gspI,gspJ,gspK,gspL,gspM,irp1,irp2,manB,manC,ompA,rcsB,ugd,wzi,yagW/ecpD,yagX/ecpC,yagY/ecpB,yagZ/ecpA,ybtA,ybtE,ybtP,ybtQ,ybtS,ybtT,ybtU,ybtX,ykgK/ecpR
B33462	PVPS01	NA	Human	blood	India: Vellore	aac(3)-IIa,aadA2,blaCMY-42,blaNDM-4,blaTEM-1B,dfrA12,mdf(A),mph(A),rmtB,sul1,tet(A)	acrA,acrB,allB,aslA,csgB,entB,entC,entD,entE,entF,entS,espL1,espL4,espR1,espR4,espX1,espX4,espX5,espY1,fdeC,fepA,fepB,fepC,fepD,fepG,fes,fyuA,galF,gnd,gspC,gspD,gspE,gspF,gspG,gspH,gspI,gspJ,gspK,gspL,gspM,irp2,manB,manC,ompA,papB,papC,papD,papF,papG,papH,papI,papJ,papK,rcsB,ugd,wzi,yagW/ecpD,yagX/ecpC,yagY/ecpB,yagZ/ecpA,ybtA,ybtE,ybtP,ybtQ,ybtS,ybtT,ybtU,ybtX,ykgK/ecpR
B33531	PVPR01	167	Human	blood	India: Vellore	aac(6')-Ib-cr,aadA5,blaCTX-M-15,blaNDM-5,blaOXA-1,blaTEM-1B,dfrA17,mdf(A),rmtB,sul1,tet(A)	acrA,acrB,allB,aslA,cpsACP,csgB,entB,entC,entD,entE,entF,entS,espL1,espL4,espR1,espR4,espX1,espX4,espX5,espY1,fdeC,fepA,fepB,fepC,fepD,fepG,fes,galF,gnd,gspC,gspD,gspE,gspF,gspG,gspH,gspI,gspJ,gspK,gspL,gspM,manB,manC,ompA,rcsB,ugd,wzi,yagW/ecpD,yagX/ecpC,yagY/ecpB,yagZ/ecpA,ykgK/ecpR
B4113	RCAN01	424	Human	blood	India: Vellore	ARR-3,aac(3)-IIa,aac(6')-Ib-cr,aadA1,blaCTX-M-15,blaOXA-1,blaOXA-10,blaTEM-1B,cmlA1,dfrA14,mdf(A),sul1,tet(B)	acrB,allB,csgB,entB,entC,entD,entE,entF,entS,espL1,espR1,espX1,espX4,espX5,fdeC,fepA,fepB,fepC,fepD,fepG,fes,fimA,fimB,fimC,fimD,fimE,fimF,fimG,fimH,fimI,gnd,ompA,rcsB,yagW/ecpD,yagX/ecpC,yagY/ecpB,yagZ/ecpA,ykgK/ecpR
B4814	RCAM01	405	Human	blood	India: Vellore	aadA1,ant(2'')-Ia,blaCTX-M-15,blaTEM-1C,cmlA1,dfrA24,mdf(A),mph(A),sul1,tet(B)	acrA,acrB,allB,aslA,chuS,chuU,chuW,chuY,csgB,csgG,entB,entC,entD,entE,entF,entS,espL1,espL4,espX1,espX4,espX5,espY1,espY3,espY4,fdeC,fepA,fepB,fepC,fepD,fepG,fes,fimA,fimB,fimC,fimD,fimE,fimF,fimG,fimH,fimI,fyuA,gspC,gspD,gspE,gspF,gspG,gspH,gspI,gspJ,gspK,gspL,gspM,irp1,irp2,iucA,iucB,iucC,iucD,iutA,ompA,rcsB,shuA,shuT,shuV,shuX,yagW/ecpD,yagX/ecpC,yagY/ecpB,yagZ/ecpA,ybtA,ybtE,ybtP,ybtQ,ybtS,yb…
B6770	PVPC01	405	Human	blood	India: Vellore	aadA2,blaCTX-M-15,blaNDM-5,blaTEM-1B,dfrA12,mdf(A),rmtB,sul1,tet(B)	acrA,acrB,allB,aslA,chuS,chuU,chuW,chuY,csgB,csgG,entB,entC,entD,entE,entF,entS,espL1,espL4,espX1,espX4,espX5,espY1,espY3,espY4,fdeC,fepA,fepB,fepC,fepD,fepG,fes,fimA,fimB,fimC,fimD,fimE,fimF,fimG,fimH,fimI,fyuA,gspL,gspM,irp1,irp2,kpsD,kpsM,ompA,papB,papC,papD,papF,papG,papH,papI,papJ,papK,papX,rcsB,shuA,shuT,shuV,shuX,yagW/ecpD,yagX/ecpC,yagY/ecpB,yagZ/ecpA,ybtA,ybtE,ybtP,ybtQ,ybtS,ybtT,ybtU,yb…
B7532	SAZF01	624	Human	blood	India: Vellore	aadA1,aadA5,aph(3'')-Ib,aph(3')-Ia,aph(6)-Id,blaLAP-2,dfrA1,dfrA17,floR,mdf(A),oqxA,oqxB,sul2,tet(B)	acrA,acrB,allB,aslA,chuA,chuS,chuT,chuU,chuV,chuW,chuY,csgB,csgG,entB,entC,entD,entE,entF,entS,espL1,espR1,espX1,espX4,espY1,espY2,fdeC,fepA,fepB,fepC,fepD,fepG,fes,fimA,fimB,fimC,fimD,fimE,fimF,fimG,fimH,fimI,fyuA,galF,gnd,gspC,gspD,gspE,gspF,gspG,gspH,gspI,gspJ,gspK,gspL,gspM,irp1,irp2,kpsD,ompA,papB,papC,papD,papE,papF,papG,papH,papI,papJ,papK,rcsB,sfaX,shuX,yagW/ecpD,yagX/ecpC,yagY/ecpB,yagZ/…
B8110	RCAL01	156	Human	blood	India: Vellore	aac(3)-IId,aac(6')-Ib,aadA1,blaCTX-M-15,blaOXA-9,blaSHV-12,blaTEM-1B,catA1,catB3,dfrA1,mdf(A),sul1,tet(B)	acrB,allB,csgB,entB,entC,entD,entE,entF,entS,espL1,espR1,espX1,espX4,espX5,fdeC,fepA,fepB,fepC,fepD,fepG,fes,fimA,fimB,fimC,fimD,fimE,fimF,fimG,fimH,fimI,gnd,gspC,gspD,gspE,gspF,gspG,gspH,gspI,gspJ,gspK,gspL,gspM,manB,manC,ompA,rcsB,yagW/ecpD,yagX/ecpC,yagY/ecpB,yagZ/ecpA,ykgK/ecpR
B8341	SAZG01	410	Human	blood	India: Vellore	aac(3)-IIa,aac(6')-Ib-cr,aadA5,aph(3'')-Ib,aph(6)-Id,blaCTX-M-15,blaOXA-1,blaTEM-1B,dfrA14,dfrA17,mdf(A),mph(A),qnrB1,sul1,sul2,tet(A)	acrB,allB,csgB,entB,entC,entD,entE,entF,entS,espL1,espR1,espX1,espX4,fdeC,fepA,fepB,fepC,fepD,fepG,fes,fimA,fimB,fimC,fimD,fimE,fimF,fimG,fimH,fimI,fyuA,gnd,gspK,gspL,gspM,irp1,irp2,iucA,iucB,iucC,iucD,iutA,ompA,rcsB,senB,yagW/ecpD,yagX/ecpC,yagY/ecpB,yagZ/ecpA,ybtA,ybtE,ybtP,ybtQ,ybtS,ybtT,ybtU,ybtX,ykgK/ecpR
B8538	SAZH01	131	Human	blood	India: Vellore	aac(3)-IIa,aac(6')-Ib-cr,blaCTX-M-15,blaOXA-1,mdf(A),mph(A),tet(A)	acrB,allB,aslA,chuA,chuS,chuT,chuU,chuV,chuW,chuX,chuY,csgB,entB,entC,entD,entE,entF,entS,fdeC,fepA,fepB,fepC,fepD,fepG,fes,fimA,fimC,fimD,fimE,fimF,fimG,fimH,fimI,fyuA,gspC,gspD,gspE,gspF,gspG,gspH,gspI,gspJ,gspK,gspL,gspM,irp1,irp2,iucA,iucB,iucD,iutA,kpsD,kpsM,ompA,papB,papI,papX,rcsB,sat,yagW/ecpD,yagX/ecpC,yagY/ecpB,yagZ/ecpA,ybtA,ybtE,ybtP,ybtQ,ybtS,ybtT,ybtU,ybtX,ykgK/ecpR
B8571	SAZI01	131	Human	blood	India: Vellore	aac(3)-IIa,aac(6')-Ib-cr,blaCTX-M-15,blaOXA-1,mdf(A),mph(A),tet(A)	acrB,allB,aslA,chuA,chuS,chuT,chuU,chuV,chuW,chuX,chuY,csgB,entB,entC,entD,entE,entF,entS,fdeC,fepA,fepB,fepC,fepD,fepG,fes,fimA,fimC,fimD,fimE,fimF,fimG,fimH,fimI,fyuA,gspC,gspD,gspE,gspF,gspG,gspH,gspI,gspJ,gspK,gspL,gspM,irp1,irp2,iucA,iucB,iucD,iutA,kpsD,kpsM,ompA,papB,papI,papX,rcsB,sat,yagW/ecpD,yagX/ecpC,yagY/ecpB,yagZ/ecpA,ybtA,ybtE,ybtP,ybtQ,ybtS,ybtT,ybtU,ybtX,ykgK/ecpR
B8695	SAZJ01	405	Human	blood	India: Vellore	aac(3)-IIa,aac(6')-Ib-cr,blaCTX-M-15,blaOXA-1,mdf(A),tet(B)	acrA,acrB,allB,aslA,chuS,chuU,chuW,chuY,csgB,csgG,entB,entC,entD,entE,entF,entS,espL1,espL4,espX1,espX4,espX5,espY1,espY2,espY3,espY4,fdeC,fepA,fepB,fepC,fepD,fepG,fes,fimA,fimB,fimC,fimD,fimE,fimF,fimG,fimH,fimI,fyuA,gspC,gspD,gspE,gspF,gspG,gspH,gspI,gspJ,gspK,gspL,gspM,irp1,irp2,ompA,rcsB,shuA,shuT,shuV,shuX,yagW/ecpD,yagX/ecpC,yagY/ecpB,yagZ/ecpA,ybtA,ybtE,ybtP,ybtQ,ybtS,ybtT,ybtU,ybtX,ykgK/e…
B9021	SAZK01	624	Human	blood	India: Vellore	aadA1,aadA5,aph(3'')-Ib,aph(3')-Ia,aph(6)-Id,blaLAP-2,dfrA1,dfrA17,floR,mdf(A),oqxA,oqxB,sul2,tet(B)	acrA,acrB,allB,aslA,chuA,chuS,chuT,chuU,chuV,chuW,chuY,csgB,csgG,entB,entC,entD,entE,entF,entS,espL1,espR1,espX1,espX4,espY1,espY2,fdeC,fepA,fepB,fepC,fepD,fepG,fes,fimA,fimB,fimC,fimD,fimE,fimF,fimG,fimH,fimI,fyuA,galF,gnd,gspC,gspD,gspE,gspF,gspG,gspH,gspI,gspJ,gspK,gspL,gspM,irp2,kpsD,ompA,papC,papD,papE,papF,papG,papH,papJ,papK,rcsB,sfaX,shuX,yagW/ecpD,yagX/ecpC,yagY/ecpB,yagZ/ecpA,ybtA,ybtE,…
B9844	SAZL01	131	Human	blood	India: Vellore	aac(3)-IIa,aac(6')-Ib-cr,blaCTX-M-15,blaOXA-1,mdf(A),mph(A),tet(A)	acrB,allB,aslA,chuA,chuS,chuT,chuU,chuV,chuW,chuX,chuY,csgB,entB,entC,entD,entE,entF,entS,fdeC,fepA,fepB,fepC,fepD,fepG,fes,fimA,fimC,fimD,fimE,fimF,fimG,fimH,fimI,fyuA,gspC,gspD,gspE,gspF,gspG,gspH,gspI,gspJ,gspK,gspL,gspM,irp1,irp2,iucA,iucB,iucD,iutA,kpsD,kpsM,ompA,papB,papI,papX,rcsB,sat,yagW/ecpD,yagX/ecpC,yagY/ecpB,yagZ/ecpA,ybtA,ybtE,ybtP,ybtQ,ybtS,ybtT,ybtU,ybtX,ykgK/ecpR
B9907	SAZM01	167	Human	blood	India: Vellore	blaCTX-M-15,mdf(A)	acrA,acrB,allB,aslA,cnf1,cpsACP,csgB,entB,entC,entD,entE,entF,entS,espL1,espL4,espR1,espR4,espX1,espX4,espX5,espY1,fdeC,fepA,fepB,fepC,fepD,fepG,fes,fimA,fimB,fimC,fimD,fimE,fimF,fimG,fimH,fimI,fyuA,galF,gnd,hlyA,hlyB,hlyC,hlyD,irp1,irp2,iucA,iucB,iucC,iucD,iutA,ompA,papB,papC,papD,papF,papG,papH,papI,papJ,papK,papX,rcsB,senB,ugd,wzi,yagW/ecpD,yagX/ecpC,yagY/ecpB,yagZ/ecpA,ybtA,ybtE,ybtP,ybtQ,ybt…
BA10937	RCAG01	648	Human	blood	India: Vellore	aac(3)-IIa,aac(6')-Ib-cr,blaCTX-M-15,blaOXA-1,blaTEM-1B,erm(B),mdf(A),mph(A),tet(B)	acrA,acrB,allB,aslA,chuA,chuS,chuT,chuU,chuW,chuY,csgB,csgG,entB,entC,entD,entE,entF,entS,espL1,espR1,espX1,espX4,espY1,fdeC,fepA,fepB,fepC,fepD,fepG,fes,galF,gnd,manB,manC,ompA,rcsB,shuV,shuX,ugd,wzi,yagW/ecpD,yagX/ecpC,yagY/ecpB,yagZ/ecpA,ykgK/ecpR
BA12315	PVOW01	361	Human	blood	India: Vellore	aadA2,blaCMY-42,blaNDM-5,blaTEM-1B,dfrA12,mdf(A),sul1,tet(B)	acrA,acrB,allB,cpsACP,csgB,entB,entC,entD,entE,entF,entS,espL1,espR1,espX1,espX4,espX5,fdeC,fepA,fepB,fepC,fepD,fepG,fes,fimA,fimB,fimC,fimD,fimE,fimF,fimG,fimH,fimI,galF,gnd,gspC,gspD,gspE,gspF,gspG,gspH,gspI,gspJ,gspK,gspL,gspM,manB,manC,ompA,rcsB,ugd,wzi,yagW/ecpD,yagX/ecpC,yagY/ecpB,yagZ/ecpA,ykgK/ecpR
BA13882	PVOS01	NA	Human	blood	India: Vellore	aac(3)-IId,aadA1,aadA5,aph(3'')-Ib,aph(6)-Id,blaCMY-42,blaCTX-M-15,blaNDM-1,blaOXA-9,blaTEM-1B,dfrA17,mdf(A),mph(A),sul2,tet(B)	acrB,allB,csgB,entB,entC,entD,entE,entF,entS,espL1,espR1,espX1,espX4,espX5,fdeC,fepA,fepB,fepC,fepD,fepG,fes,fimA,fimB,fimC,fimD,fimE,fimF,fimG,fimH,fimI,gnd,gspC,gspD,gspE,gspF,gspG,gspH,gspI,gspJ,gspK,gspL,gspM,manB,manC,ompA,rcsB,yagW/ecpD,yagX/ecpC,yagY/ecpB,yagZ/ecpA,ykgK/ecpR
BA13969	PVOX01	101	Human	blood	India: Vellore	blaNDM-7,blaSFO-1,blaTEM-1B,mdf(A),mph(A),rmtB,tet(B)	acrB,allB,csgB,entB,entC,entD,entE,entF,entS,espL1,espR1,espX1,espX4,espX5,fdeC,fepA,fepB,fepC,fepD,fepG,fes,fimA,fimB,fimC,fimD,fimE,fimF,fimG,fimH,fimI,gnd,ompA,rcsB,yagW/ecpD,yagX/ecpC,yagY/ecpB,yagZ/ecpA,ykgK/ecpR
BA14244	PVPF01	131	Human	blood	India: Vellore	aac(3)-IId,aac(6')-Ib-cr,aadA2,aadA5,aph(3'')-Ib,aph(6)-Id,blaCTX-M-15,blaNDM-1,blaOXA-1,blaTEM-1B,dfrA12,dfrA17,mdf(A),mph(A),rmtB,sul1,sul2,tet(A)	acrB,allB,aslA,chuA,chuS,chuT,chuU,chuV,chuW,chuX,chuY,csgB,entB,entC,entD,entE,entF,entS,fdeC,fepA,fepB,fepC,fepD,fepG,fes,fimA,fimC,fimD,fimE,fimF,fimG,fimH,fimI,fyuA,gspC,gspD,gspE,gspF,gspG,gspH,gspI,gspJ,gspK,gspL,gspM,irp1,irp2,iucA,iucB,iucC,iucD,iutA,kpsD,kpsM,ompA,papB,papC,papD,papF,papG,papH,papI,papJ,papK,papX,rcsB,sat,senB,yagW/ecpD,yagX/ecpC,yagY/ecpB,yagZ/ecpA,ybtA,ybtE,ybtP,ybtQ,y…
BA14396	PVPE01	405	Human	blood	India: Vellore	aac(6')-Ib-cr,aadA5,blaCTX-M-15,blaOXA-1,dfrA17,mdf(A),mph(A),sul1,tet(B)	acrA,acrB,allB,aslA,chuS,chuU,chuW,chuY,csgB,csgG,entB,entC,entD,entE,entF,entS,espL1,espL4,espX1,espX4,espX5,espY1,espY3,espY4,fdeC,fepA,fepB,fepC,fepD,fepG,fes,fimA,fimB,fimC,fimD,fimE,fimF,fimG,fimH,fimI,fyuA,gspL,gspM,irp1,irp2,iucA,iucB,iucC,iucD,iutA,kpsD,kpsM,ompA,papB,papC,papD,papF,papG,papH,papI,papJ,papK,papX,rcsB,shuA,shuT,shuV,shuX,yagW/ecpD,yagX/ecpC,yagY/ecpB,yagZ/ecpA,ybtA,ybtE,yb…
BA14434	PVOZ01	5954	Human	blood	India: Vellore	aac(3)-IId,aac(6')-Ib-cr,aadA2,aadA5,aph(3'')-Ib,aph(6)-Id,blaCTX-M-15,blaNDM-5,blaOXA-1,blaTEM-1B,dfrA12,dfrA17,erm(B),mdf(A),mph(A),rmtB,sul1,sul2,tet(A)	acrA,acrB,allB,aslA,chuS,chuU,chuW,chuY,csgB,csgG,entB,entC,entD,entE,entF,entS,espL1,espL4,espX1,espX4,espX5,espY1,espY3,espY4,fdeC,fepA,fepB,fepC,fepD,fepG,fes,fimA,fimB,fimC,fimD,fimE,fimF,fimG,fimH,fimI,fyuA,gspC,gspD,gspE,gspF,gspG,gspH,gspI,gspJ,gspK,gspL,gspM,irp1,irp2,iucA,iucB,iucC,iucD,iutA,kpsD,kpsM,ompA,papB,papI,papX,rcsB,sat,shuA,shuT,shuV,shuX,yagW/ecpD,yagX/ecpC,yagY/ecpB,yagZ/ecp…
BA16089	PVPX01	167	Human	blood	India: Vellore	aac(6')-Ib-cr,aadA2,aph(3'')-Ib,aph(6)-Id,blaCTX-M-15,blaNDM-5,blaOXA-1,blaTEM-1B,dfrA12,erm(B),mdf(A),mph(A),rmtB,sul1,sul2	acrA,acrB,allB,aslA,cpsACP,csgB,entB,entC,entD,entE,entF,entS,espL1,espL4,espR1,espR4,espX1,espX4,espX5,espY1,fdeC,fepA,fepB,fepC,fepD,fepG,fes,fyuA,galF,gnd,gspC,gspD,gspE,gspF,gspG,gspH,gspI,gspJ,gspK,gspL,gspM,irp1,irp2,manB,manC,ompA,rcsB,ugd,wzi,yagW/ecpD,yagX/ecpC,yagY/ecpB,yagZ/ecpA,ybtA,ybtE,ybtP,ybtQ,ybtS,ybtT,ybtU,ybtX,ykgK/ecpR
BA16538	RCAF01	405	Human	blood	India: Vellore	aac(6')-Ib-cr,blaCTX-M-15,blaOXA-1,blaTEM-1B,mdf(A)	acrA,acrB,allB,aslA,chuS,chuU,chuW,chuY,csgB,csgG,entB,entC,entD,entE,entF,entS,espL1,espL4,espX1,espX4,espX5,espY1,espY3,espY4,fdeC,fepA,fepB,fepC,fepD,fepG,fes,fimA,fimB,fimC,fimD,fimE,fimF,fimG,fimH,fimI,fyuA,gspC,gspD,gspE,gspF,gspG,gspH,gspI,gspJ,gspK,gspL,gspM,irp1,irp2,iucA,iucB,iucC,iucD,iutA,kpsD,kpsM,ompA,papB,papE,papF,papI,rcsB,sat,shuA,shuT,shuV,shuX,yagW/ecpD,yagX/ecpC,yagY/ecpB,yag…
BA17187	RCAE01	1284	Human	blood	India: Vellore	aadA5,blaNDM-5,blaTEM-1B,dfrA17,erm(B),mdf(A),mph(A),rmtB,sul1,tet(B)	acrA,acrB,allB,aslA,csgB,entB,entC,entD,entE,entF,entS,espL1,espL4,espR1,espR4,espX1,espX4,espX5,espY1,fdeC,fepA,fepB,fepC,fepD,fepG,fes,fyuA,galF,gnd,irp2,iucA,iucB,iucC,iucD,iutA,ompA,rcsB,ugd,wzi,yagW/ecpD,yagX/ecpC,yagY/ecpB,yagZ/ecpA,ybtA,ybtE,ybtP,ybtQ,ybtS,ybtT,ybtU,ybtX,ykgK/ecpR
BA22372	PVPK01	NA	Human	blood	India: Vellore	aac(3)-IId,aac(6')-Ib-cr,aadA5,aph(3'')-Ib,aph(6)-Id,blaCMY-2,blaCTX-M-15,blaOXA-1,blaOXA-181,blaTEM-1B,dfrA17,mdf(A),mph(A),qnrS1,sul1,sul2,tet(B)	acrB,allB,csgB,entB,entC,entD,entE,entF,entS,espL1,espR1,espX1,espX4,espX5,espY1,fdeC,fepA,fepB,fepC,fepD,fepG,fes,fimA,fimB,fimC,fimD,fimE,fimF,fimG,fimH,fimI,gnd,gspK,gspL,gspM,manB,manC,ompA,rcsB,yagW/ecpD,yagX/ecpC,yagY/ecpB,yagZ/ecpA,ykgK/ecpR
BA29965	PVOV01	NA	Human	blood	India: Vellore	aac(6')-Ib-cr,aadA2,ant(3'')-Ia,aph(3'')-Ib,aph(6)-Id,blaCMY-42,blaCTX-M-15,blaNDM-5,blaOXA-1,blaTEM-1B,catA1,dfrA12,dfrA14,mdf(A),qnrB1,rmtB,sul1,sul2,tet(A)	acrB,allB,csgB,entB,entC,entD,entE,entF,entS,espL1,espR1,espX1,espX4,espX5,fdeC,fepA,fepB,fepC,fepD,fepG,fes,fimA,fimB,fimC,fimD,fimE,fimF,fimG,fimH,fimI,gnd,ompA,rcsB,yagW/ecpD,yagX/ecpC,yagY/ecpB,yagZ/ecpA,ykgK/ecpR
BA31599	PVPO01	1702	Human	blood	India: Vellore	aac(6')-Ib-cr,aadA5,blaCMY-42,blaCTX-M-15,blaOXA-1,dfrA17,mdf(A),mph(A),sul1,tet(A)	acrA,acrB,allB,aslA,csgB,entB,entC,entD,entE,entF,entS,espL1,espL4,espR1,espR4,espX1,espX4,espX5,espY1,fdeC,fepA,fepB,fepC,fepD,fepG,fes,fyuA,galF,gnd,gspC,gspD,gspE,gspF,gspG,gspH,gspI,gspJ,gspK,gspL,gspM,irp1,irp2,manB,manC,ompA,rcsB,ugd,wzi,yagW/ecpD,yagX/ecpC,yagY/ecpB,yagZ/ecpA,ybtA,ybtE,ybtP,ybtQ,ybtS,ybtT,ybtU,ybtX,ykgK/ecpR
BA33057	PVPV01	167	Human	blood	India: Vellore	aac(6')-Ib-cr,aadA1,aadA2,aadA5,aph(3'')-Ib,aph(6)-Id,blaCTX-M-15,blaNDM-5,blaOXA-1,blaTEM-1B,catA1,dfrA12,dfrA17,erm(B),mdf(A),mph(A),rmtB,sul1,sul2,tet(A)	acrA,acrB,allB,aslA,cpsACP,csgB,entB,entC,entD,entE,entF,entS,espL1,espL4,espR1,espR4,espX1,espX4,espX5,espY1,fdeC,fepA,fepB,fepC,fepD,fepG,fes,fyuA,galF,gnd,gspC,gspD,gspE,gspF,gspG,gspH,gspI,gspJ,gspK,gspL,gspM,irp1,irp2,manB,manC,ompA,rcsB,ugd,wzi,yagW/ecpD,yagX/ecpC,yagY/ecpB,yagZ/ecpA,ybtA,ybtE,ybtP,ybtQ,ybtS,ybtT,ybtU,ykgK/ecpR
BA3358	RCAJ01	156	Human	blood	India: Vellore	aadA2,blaNDM-5,blaTEM-1B,dfrA12,erm(B),mdf(A),mph(A),rmtB,sul1	acrB,allB,csgB,entB,entC,entD,entE,entF,entS,espL1,espR1,espX1,espX4,espX5,fdeC,fepA,fepB,fepC,fepD,fepG,fes,fimA,fimB,fimC,fimD,fimE,fimF,fimG,fimH,fimI,gnd,gspC,gspD,gspE,gspF,gspG,gspH,gspI,gspJ,gspK,gspL,gspM,ompA,rcsB,yagW/ecpD,yagX/ecpC,yagY/ecpB,yagZ/ecpA,ykgK/ecpR
BA34774	PVPA01	405	Human	blood	India: Vellore	aac(6')-Ib-cr,aadA2,aadA5,blaCTX-M-15,blaNDM-5,blaOXA-1,blaTEM-1B,dfrA12,dfrA17,erm(B),mdf(A),mph(A),rmtB,sul1,tet(B)	acrA,acrB,allB,aslA,chuS,chuU,chuW,chuY,csgB,csgG,entB,entC,entD,entE,entF,entS,espL1,espL4,espX1,espX4,espX5,espY1,espY3,espY4,fdeC,fepA,fepB,fepC,fepD,fepG,fes,fimA,fimB,fimC,fimD,fimE,fimF,fimG,fimH,fimI,fyuA,gspC,gspD,gspE,gspF,gspG,gspH,gspI,gspJ,gspK,gspL,gspM,irp1,irp2,kpsD,kpsM,ompA,papX,rcsB,shuA,shuT,shuV,shuX,yagW/ecpD,yagX/ecpC,yagY/ecpB,yagZ/ecpA,ybtA,ybtE,ybtP,ybtQ,ybtS,ybtT,ybtU,yb…
BA6159	RCAI01	1193	Human	blood	India: Vellore	ARR-3,aac(3)-IIa,aac(6')-Ib-cr,aph(3'')-Ib,aph(6)-Id,blaCTX-M-15,blaOXA-1,blaOXA-10,blaOXA-9,blaTEM-1A,cmlA1,dfrA17,mdf(A),qnrA1,sul1,sul2,tet(B)	acrB,allB,aslA,chuA,chuS,chuT,chuU,chuV,chuW,chuX,chuY,csgB,entB,entC,entD,entE,entF,entS,fdeC,fepA,fepB,fepC,fepD,fepG,fes,fimA,fimB,fimC,fimD,fimE,fimF,fimG,fimH,fimI,fyuA,gspC,gspD,gspE,gspF,gspG,gspH,gspI,gspJ,gspK,gspL,gspM,irp2,iucA,iucB,iucC,iucD,iutA,kpsD,kpsM,kpsT,ompA,papB,papI,papX,rcsB,sat,senB,vat,yagW/ecpD,yagX/ecpC,yagY/ecpB,yagZ/ecpA,ybtA,ybtE,ybtP,ybtQ,ybtS,ybtT,ybtU,ybtX,ykgK/ec…
BA7132	PVPP01	44	Human	blood	India: Vellore	aac(3)-IIa,aac(6')-Ib-cr,aadA5,blaCTX-M-15,blaNDM-5,blaOXA-1,catA1,dfrA17,mdf(A),mph(A),sul1,tet(A)	acrA,acrB,allB,aslA,cpsACP,csgB,entB,entC,entE,espL1,espL4,espR1,espX1,espX4,espX5,espY1,fdeC,fimA,fimB,fimC,fimD,fimE,fimF,fimG,fimH,fimI,fyuA,galF,gnd,gspC,gspD,gspE,gspF,gspG,gspH,gspI,gspJ,gspK,gspL,gspM,irp1,irp2,iucA,iucB,iucC,iucD,iutA,ompA,rcsB,ugd,wza,wzi,yagW/ecpD,yagX/ecpC,yagY/ecpB,yagZ/ecpA,ybtA,ybtE,ybtP,ybtQ,ybtS,ybtT,ybtU,ybtX,ykgK/ecpR
BA7390	PVPM01	410	Human	blood	India: Vellore	aac(3)-IId,aac(6')-Ib-cr,aadA5,aph(3'')-Ib,aph(6)-Id,blaCMY-2,blaCTX-M-15,blaOXA-1,blaTEM-1B,dfrA17,mdf(A),mph(A),sul1,sul2,tet(B)	acrB,allB,csgB,entB,entC,entD,entE,entF,entS,espL1,espR1,espX1,espX4,espX5,espY1,fdeC,fepA,fepB,fepC,fepD,fepG,fes,fimA,fimB,fimC,fimD,fimE,fimF,fimG,fimH,fimI,gnd,gspK,gspL,gspM,manB,manC,ompA,rcsB,yagW/ecpD,yagX/ecpC,yagY/ecpB,yagZ/ecpA,ykgK/ecpR
BA9313	PVPG01	131	Human	blood	India: Vellore	aac(3)-IIa,aac(6')-Ib-cr,aadA2,blaCTX-M-15,blaNDM-5,blaOXA-1,dfrA12,mdf(A),sul1	acrB,allB,aslA,chuA,chuS,chuT,chuU,chuV,chuW,chuX,chuY,cnf1,csgB,entB,entC,entD,entE,entF,entS,espX1,fdeC,fepA,fepB,fepC,fepD,fepG,fes,fimA,fimB,fimC,fimD,fimE,fimF,fimG,fimH,fimI,fyuA,gspL,gspM,hlyA,hlyB,hlyC,hlyD,irp1,irp2,iucA,iucB,iucC,iucD,iutA,kpsD,kpsM,ompA,papB,papC,papD,papF,papG,papH,papI,papJ,papK,papX,rcsB,sat,yagW/ecpD,yagX/ecpC,yagY/ecpB,yagZ/ecpA,ybtA,ybtE,ybtP,ybtQ,ybtS,ybtT,ybtU,…
BA9615	RCAH01	617	Human	blood	India: Vellore	aac(6')-Ib-cr,aadA5,blaCMY-42,blaCTX-M-15,blaOXA-1,blaOXA-181,dfrA17,mdf(A),mph(A),qnrS1,sul1,tet(B)	acrA,acrB,allB,aslA,cpsACP,csgB,entB,entC,entD,entE,entF,entS,espL1,espL4,espR1,espX1,espX4,espX5,espY1,fdeC,fepA,fepB,fepC,fepD,fepG,fes,fyuA,galF,gnd,irp1,irp2,iucA,iucB,iucC,iucD,iutA,manB,manC,ompA,rcsB,ugd,wzi,yagW/ecpD,yagX/ecpC,yagY/ecpB,yagZ/ecpA,ybtA,ybtE,ybtP,ybtQ,ybtS,ybtT,ybtU,ybtX,ykgK/ecpR
BP1241	RCAD01	405	Human	blood	India: Vellore	aadA5,blaCTX-M-14,dfrA17,erm(B),mdf(A),mph(A),sul1	acrA,acrB,afaA,afaB-I,afaC-I,afaD,afaE-I,allB,aslA,chuS,chuU,chuW,chuY,csgB,csgG,daaF,draP,entB,entC,entD,entE,entF,entS,espL1,espL4,espX1,espX4,espX5,espY1,espY2,espY3,espY4,fdeC,fepA,fepB,fepC,fepD,fepG,fes,fimA,fimB,fimC,fimD,fimE,fimF,fimG,fimH,fimI,fyuA,gspL,gspM,hlyA,hlyB,hlyC,hlyD,irp1,irp2,iucA,iucB,iucC,iucD,iutA,kpsD,kpsM,ompA,papA,papB,papC,papD,papF,papG,papH,papI,papJ,papK,papX,rcsB,…
BP1473	PVPT01	167	Human	blood	India: Vellore	mdf(A)	acrA,acrB,allB,aslA,cpsACP,csgB,entB,entC,entD,entE,entF,entS,espL1,espL4,espR1,espX1,espX4,espX5,espY1,fdeC,fepA,fepB,fepC,fepD,fepG,fes,galF,gnd,gspC,gspD,gspE,gspF,gspG,gspH,gspI,gspJ,gspK,gspL,gspM,ompA,rcsB,ugd,wzi,yagW/ecpD,yagX/ecpC,yagY/ecpB,yagZ/ecpA,ykgK/ecpR
BP3354	PVPB01	405	Human	blood	India: Vellore	aac(6')-Ib-cr,aadA5,aph(3'')-Ib,aph(6)-Id,blaCTX-M-15,blaNDM-5,blaOXA-1,blaTEM-1B,dfrA17,mdf(A),mph(A),rmtB,sul1,sul2,tet(A)	acrA,acrB,allB,aslA,chuS,chuU,chuW,chuY,csgB,csgG,entB,entC,entD,entE,entF,entS,espL1,espL4,espX1,espX4,espX5,espY1,espY3,espY4,fdeC,fepA,fepB,fepC,fepD,fepG,fes,fimA,fimB,fimC,fimD,fimE,fimF,fimG,fimH,fimI,fyuA,gspC,gspD,gspE,gspF,gspG,gspH,gspI,gspJ,gspK,gspL,gspM,irp1,irp2,iucA,iucB,iucC,iucD,iutA,kpsD,kpsM,ompA,papB,papE,papF,papI,papX,rcsB,sat,shuA,shuT,shuV,shuX,yagW/ecpD,yagX/ecpC,yagY/ecp…
BP9671	RCAC01	167	Human	blood	India: Vellore	aac(6')-Ib-cr,aadA2,aadA5,blaCMY-2,blaCTX-M-15,blaNDM-5,blaOXA-1,blaTEM-1B,dfrA12,dfrA17,mdf(A),mph(A),rmtB,sul1,tet(A)	acrA,acrB,allB,aslA,cpsACP,csgB,entB,entC,entD,entE,entF,entS,espL1,espL4,espR1,espR4,espX1,espX4,espX5,espY1,fdeC,fepA,fepB,fepC,fepD,fepG,fes,galF,gspC,gspD,gspE,gspF,gspG,gspH,gspI,gspJ,gspK,gspL,gspM,ompA,rcsB,wzi,yagW/ecpD,yagX/ecpC,yagY/ecpB,yagZ/ecpA,ykgK/ecpR
BV643	PVPJ01	410	Human	blood	India: Vellore	aadA2,blaCTX-M-15,blaNDM-5,blaTEM-1B,dfrA12,mdf(A),mph(A),rmtB,sul1	acrB,afaA,afaB-I,afaD,afaE-I,allB,csgB,daaC,daaF,draP,entB,entC,entD,entE,entF,entS,espL1,espR1,espX1,espX4,espX5,fdeC,fepA,fepB,fepC,fepD,fepG,fes,fimA,fimB,fimC,fimD,fimE,fimF,fimG,fimH,fimI,fyuA,gnd,gspK,gspL,gspM,irp1,irp2,iucA,iucB,iucC,iucD,iutA,ompA,rcsB,yagW/ecpD,yagX/ecpC,yagY/ecpB,yagZ/ecpA,ybtA,ybtE,ybtP,ybtQ,ybtS,ybtT,ybtU,ybtX,ykgK/ecpR
BV723	PVOT01	NA	Human	blood	India: Vellore	aadA1,blaCMY-42,blaCTX-M-15,blaTEM-1B,dfrA1,mdf(A),mph(A)	acrB,allB,astA,csgB,entB,entC,entD,entE,entS,espL1,espR1,espR4,espX4,faeC,faeD,faeE,faeF,faeH,faeI,faeJ,fepA,fepB,fepC,fepD,fepG,fes,fimA,fimB,fimC,fimG,fimH,fimI,galF,gnd,gspC,gspD,gspE,gspF,gspG,gspH,gspI,gspJ,gspL,gspM,ompA,rcsB,yagW/ecpD,yagX/ecpC,yagZ/ecpA,ykgK/ecpR
BW25113	CP009273	10	-	-	USA: Indiana	mdf(A)	acrA,acrB,allB,aslA,csgB,entB,entC,entD,entE,entF,entS,espL1,espL4,espR1,espR4,espX4,espX5,espY1,fepA,fepB,fepC,fepD,fepG,fes,fimA,fimB,fimC,fimD,fimE,fimF,fimG,fimH,fimI,gspC,gspL,gspM,gtrA,ompA,rcsB,yagW/ecpD,yagX/ecpC,yagY/ecpB,yagZ/ecpA,ykgK/ecpR
C1214_90	AIAC01	29	Human	stool sample	India	mdf(A)	acrB,allB,cesAB,cesD,cesD2,cesL,cesT,cif,csgB,east1,entB,entC,entD,entE,entF,entS,escC,escD,escE,escF,escG,escI,escJ,escL,escN,escO,escP,escR,escS,escT,escU,escV,espA,espD,espF,espG,espK,espL1,espL2,espM1,espM2,espR1,espW,espX1,espX4,espX5,etgA,fdeC,fepA,fepB,fepC,fepD,fepG,fes,fimA,fimB,fimC,fimD,fimE,fimF,fimG,fimH,fimI,fyuA,gnd,hlyA,hlyB,hlyC,hlyD,iroB,iroC,iroD,iroE,iroN,irp1,irp2,iucA,iucB,i…
CM_IVRI_KOL_1	CP033158	167	-	Mastitis Milk	India	aadA1,blaOXA-1,catA1,mdf(A)	acrA,acrB,allB,aslA,csgB,entB,entC,entD,entE,entF,entS,espL1,espL4,espR1,espR4,espX1,espX4,espX5,espY1,fdeC,fepA,fepB,fepC,fepD,fepG,fes,galF,gnd,gspC,gspD,gspE,gspF,gspG,gspH,gspI,gspJ,gspK,gspL,gspM,manB,manC,ompA,rcsB,ugd,wzi,yagW/ecpD,yagX/ecpC,yagY/ecpB,yagZ/ecpA,ykgK/ecpR
CMCEC_NDM_1	LSAQ01	NA	Human	blood	India: Vellore	blaCMY-42,blaNDM-7,blaTEM-1B,mdf(A)	acrB,allB,aslA,cpsACP,csgB,entB,entC,entD,entE,entF,entS,espL1,espL4,espR1,espR4,espX1,espX4,espX5,espY1,fdeC,fepA,fepB,fepC,fepD,fepG,fes,fyuA,galF,gnd,gspC,gspD,gspE,gspF,gspG,gspH,gspI,gspJ,gspK,gspL,gspM,irp1,irp2,ompA,rcsB,ugd,wzi,yagW/ecpD,yagX/ecpC,yagY/ecpB,yagZ/ecpA,ybtA,ybtE,ybtP,ybtQ,ybtS,ybtT,ybtU,ybtX,ykgK/ecpR
CMCEC_NDM_2	LSAP01	NA	Human	Blood	India: Vellore	aac(6')-Ib-cr,aadA5,blaCTX-M-15,blaOXA-1,dfrA17,mdf(A),mph(A),sul1,tet(A)	acrA,acrB,allB,aslA,cpsACP,csgB,entB,entC,entD,entE,entF,entS,espL1,espL4,espR1,espX1,espX4,espX5,espY1,fdeC,fepA,fepB,fepC,fepD,fepG,fes,galF,gnd,gspC,gspD,gspE,gspF,gspG,gspH,gspI,gspJ,gspK,gspL,gspM,ompA,rcsB,ugd,wzi,yagW/ecpD,yagX/ecpC,yagY/ecpB,yagZ/ecpA,ykgK/ecpR
cont_1	PSSV01	10	-	biofilm	India: Kharagpur	mdf(A)	BAS3109,acrA,acrB,allB,csgB,entB,entC,entD,entE,entF,entS,espL1,espL4,espR4,espX4,espX5,espY1,fepA,fepB,fepC,fepD,fepG,fes,fimA,fimB,fimC,fimD,fimE,fimF,fimG,fimH,fimI,gspC,gspL,gspM,gtrA,inhA,ompA,rcsB
DEC14B	AIHL01	7	Human	infant	India	mdf(A)	acrB,allB,csgB,entB,entC,entD,entE,entF,entS,espL1,espR1,espR4,espX1,espX4,espX5,fdeC,fepA,fepB,fepC,fepD,fepG,fes,fimA,fimB,fimC,fimD,fimE,fimF,fimG,fimH,fimI,gnd,gspC,gspD,gspE,gspF,gspG,gspH,gspI,gspJ,gspK,gspL,gspM,ompA,rcsB,yagW/ecpD,yagX/ecpC,yagY/ecpB,yagZ/ecpA,ykgK/ecpR
E24377A	JXRF01	58	-	water from water well	India: Jawhar	aph(3'')-Ib,aph(6)-Id,blaTEM-1B,dfrA5,mdf(A),sul2,tet(A)	acrB,allB,cpsACP,csgB,entB,entC,entE,entF,entS,espL1,espX1,espX4,espX5,fdeC,fepA,fepB,fepC,fepD,fepG,fes,fimA,fimB,fimC,fimD,fimE,fimF,fimG,fimH,fimI,fyuA,galF,gnd,gspC,gspD,gspE,gspF,gspG,gspH,gspI,gspJ,gspK,gspL,gspM,iroB,iroD,iroE,iroN,irp1,irp2,iucA,iucB,iucC,iucD,iutA,ompA,rcsB,ugd,wcaG,wcaH,wcaI,wcaJ,wzi,yagW/ecpD,yagX/ecpC,yagY/ecpB,yagZ/ecpA,ybtA,ybtE,ybtP,ybtQ,ybtS,ybtT,ybtU,ybtX,ykgK/ec…
Ec40	CP025739	1434	Human	human stool	India: Chandigarh	mdf(A)	acrA,acrB,csgB,entB,entC,entD,entE,entF,entS,espL1,espR1,espX4,espX5,espY1,fdeC,fepA,fepB,fepC,fepD,fepG,fes,fimA,fimB,fimC,fimD,fimE,fimF,fimG,fimH,fimI,gnd,gspC,gspD,gspE,gspF,gspG,gspH,gspI,gspJ,gspK,gspL,gspM,gtrA,mrkA,mrkB,mrkC,mrkD,mrkF,ompA,rcsB,yagW/ecpD,yagX/ecpC,yagY/ecpB,yagZ/ecpA,ykgK/ecpR
ECG015	MADI01	NA	Homo sapiens	stool	India	mdf(A)	acrB,allB,aslA,csgB,entB,entC,entD,entE,entF,entS,espL1,espR1,espX5,fdeC,fepA,fepB,fepC,fepD,fepG,fes,fimA,fimC,fimD,fimE,fimF,fimG,fimH,fimI,galF,gnd,gspC,gspD,gspE,gspF,gspG,gspH,gspI,gspJ,gspK,gspL,gspM,kpsD,kpsM,ompA,yagW/ecpD,yagX/ecpC,yagY/ecpB,yagZ/ecpA,ykgK/ecpR
EcSS20	SDDW01	2562	Human	stool	India	blaCTX-M-15,blaLAP-2,mdf(A),qnrS1	acrB,allB,aslA,csgB,entB,entC,entD,entE,entF,entS,espL1,espL4,espR1,espX1,espX2,espX4,espX5,espY1,fdeC,fepA,fepB,fepC,fepD,fepG,fes,fliG,gnd,gspC,gspD,gspE,gspF,gspG,gspH,gspI,gspJ,gspK,gspL,gspM,gtrA,kpsD,kpsM,ompA,rcsB
ECU32	LZGD01	540	Homo sapiens	urine	India	aph(3'')-Ib,aph(3')-IIa,aph(6)-Id,blaTEM-1B,dfrA14,mdf(A),qnrS1,sul2,tet(A)	acrB,allB,cpsACP,csgB,entB,entC,entD,entE,entF,entS,espX4,espX5,fdeC,fepA,fepB,fepC,fepD,fepG,fes,fimH,galF,gnd,gspC,gspD,gspE,manB,manC,ompA,rcsB,wzi
F32_3	PPXA01	50	-	environmental sample	India	aadA1,aadA2,aph(3'')-Ib,aph(6)-Id,blaLAP-2,blaTEM-1B,dfrA14,dfrA15,floR,mdf(A),qnrS1,sul3,tet(A)	acrA,acrB,allB,csgB,entB,entC,entD,entE,entF,entS,espL1,espR1,espX1,espX4,espX5,fdeC,fepA,fepB,fepC,fepD,fepG,fes,fimG,fimH,gnd,gspC,gspD,gspE,gspF,gspG,gspH,gspI,gspJ,gspK,gspL,gspM,ompA,rcsB,yagW/ecpD,yagX/ecpC,yagY/ecpB,yagZ/ecpA,ykgK/ecpR
FC1056	MECW01	148	Human	feces	India: Vellore	aadA1,aph(3'')-Ib,aph(6)-Id,dfrA1,mdf(A),sul2,tet(B)	acrB,csgB,entB,entC,entD,entE,entF,entS,espX4,fdeC,fepA,fepB,fepC,fepD,fepG,fes,fimA,fimF,fimG,fimH,fimI,gnd,gspC,gspD,gspE,gspF,gspG,gspH,gspI,gspJ,gspK,gspL,gspM,icsA/virG,icsB,icsP/sopA,ipaA,ipaB,ipaC,ipaD,ipaJ,ipgA,ipgB1,ipgB2,ipgC,ipgD,ipgE,ipgF,iucA,iucB,iucC,iucD,iutA,mxiA,mxiC,mxiD,mxiE,mxiG,mxiH,mxiI,mxiJ,mxiK,mxiL,mxiM,mxiN,ompA,ospB,ospC2,ospD1,ospD2,ospD3/senA,ospE1,ospE2,ospF,ospG,os…
FC1139	MECX01	245	Human	feces	India: Vellore	mdf(A)	acrB,csgB,espL4,espX4,espX5,fimA,fimB,fimC,fimD,fimE,fimF,fimG,fimH,fimI,gtrA,gtrB,iucA,iucB,iucC,iucD,iutA,ompA,rcsB
FC1170	NMXX01	245	Human	stool	India: Vellore	aadA1,blaOXA-1,catA1,dfrA1,mdf(A),tet(B)	acrB,csgB,entB,entC,entD,entE,entF,entS,espL4,espX4,espX5,fepA,fepB,fepC,fepD,fepG,fes,fimA,fimB,fimC,fimE,fimF,fimG,fimH,fimI,gtrA,gtrB,gtrII,icsA/virG,icsB,icsP/sopA,ipaA,ipaB,ipaC,ipaD,ipaJ,ipgA,ipgB1,ipgB2,ipgC,ipgD,ipgE,ipgF,iucA,iucB,iucC,iucD,iutA,mxiA,mxiC,mxiD,mxiE,mxiG,mxiH,mxiI,mxiJ,mxiK,mxiL,mxiM,mxiN,ompA,ospB,ospD1,ospD2,ospD3/senA,ospE1,ospF,ospG,ospI,rcsB,set1A,set1B,sigA,spa13,sp…
FC1172	MDJI01	245	Human	feces	India: Vellore	aadA1,aph(3'')-Ib,aph(6)-Id,blaOXA-1,catA1,dfrA1,sul2,tet(B)	acrB,csgB,entB,entC,entD,entE,entF,entS,espL4,espX4,espX5,fepA,fepB,fepC,fepD,fepG,fes,fimA,fimB,fimC,fimE,fimF,fimG,fimH,fimI,gtrA,gtrB,gtrII,iucA,iucB,iucC,iucD,iutA,ompA,rcsB,set1A,set1B,sigA
FC1180	MDJJ01	245	Human	feces	India: Vellore	aadA1,aph(3'')-Ib,aph(6)-Id,blaOXA-1,catA1,dfrA1,mdf(A),sul2,tet(B)	acrB,csgB,entB,entC,entD,entE,entF,entS,espL4,espX4,espX5,fepA,fepB,fepC,fepD,fepG,fes,fimA,fimB,fimC,fimE,fimF,fimG,fimH,fimI,gtrA,gtrB,gtrII,iucA,iucB,iucC,iucD,iutA,ompA,rcsB,set1A,set1B,sigA
FC1182	NGWC01	245	Human	stool	India: Vellore	aadA1,aph(3'')-Ib,aph(6)-Id,blaTEM-1B,dfrA1,dfrA14,mdf(A),sul2,tet(A)	acrB,csgB,espL4,espX4,espX5,fimA,fimB,fimC,fimD,fimE,fimF,fimG,fimH,fimI,gtrA,gtrB,iucA,iucB,iucC,iucD,iutA,ompA,rcsB
FC1244	NMYA01	152	Human	stool	India: Vellore	aph(3'')-Ib,aph(6)-Id,dfrA1,mdf(A),sul2,tet(A)	acrB,allB,csgB,entB,entC,entD,entE,entF,entS,espX1,espX5,fepA,fepB,fepC,fepD,fepG,fes,iucA,iucB,iucC,iucD,iutA,ompA,rcsB,senB,sigA
FC1247	NGVY01	245	Human	stool	India: Vellore	aadA1,aph(3'')-Ib,aph(6)-Id,blaTEM-1B,dfrA1,dfrA14,mdf(A),qnrS1,sul2,tet(A)	acrB,csgB,entB,entC,entD,entE,entF,entS,espL4,espX4,espX5,fepA,fepB,fepC,fepD,fepG,fes,fimA,fimB,fimC,fimE,fimF,fimG,fimH,fimI,gtrA,gtrB,icsA/virG,icsB,icsP/sopA,ipaA,ipaB,ipaC,ipaD,ipaJ,ipgA,ipgB1,ipgB2,ipgC,ipgD,ipgE,ipgF,iucA,iucB,iucC,iucD,iutA,mxiA,mxiC,mxiD,mxiE,mxiG,mxiH,mxiI,mxiJ,mxiK,mxiL,mxiM,mxiN,ompA,ospB,ospC2,ospD1,ospD2,ospD3/senA,ospE1,ospE2,ospF,ospG,ospI,rcsB,set1A,set1B,sigA,sp…
FC130	MECU01	NA	Human	feces	India: Vellore	qnrD1	-
FC1373	NGWH01	152	Human	stool	India: Vellore	aph(3'')-Ib,aph(6)-Id,dfrA1,mdf(A),sul2,tet(A)	acrB,allB,csgB,entB,entC,entD,entE,entF,entS,espX1,espX5,fepA,fepB,fepC,fepD,fepG,fes,iucA,iucB,iucC,iucD,iutA,ompA,rcsB,senB,sigA
FC1405	PDXV01	245	Human	stool	India: Vellore	aadA1,aph(3'')-Ib,aph(6)-Id,blaOXA-1,catA1,dfrA1,mdf(A),sul2,tet(B)	acrB,csgB,entB,entC,entD,entE,entF,entS,espL4,espX4,espX5,fepA,fepB,fepC,fepD,fepG,fes,fimA,fimB,fimC,fimE,fimF,fimG,fimH,fimI,gtrA,gtrB,gtrII,icsA/virG,icsB,icsP/sopA,ipaA,ipaB,ipaC,ipaD,ipaJ,ipgA,ipgB1,ipgB2,ipgC,ipgD,ipgE,ipgF,iucA,iucB,iucC,iucD,iutA,mxiA,mxiC,mxiD,mxiE,mxiG,mxiH,mxiI,mxiJ,mxiK,mxiL,mxiM,mxiN,ompA,ospB,ospC1,ospC2,ospC4,ospD1,ospD2,ospD3/senA,ospE1,ospF,ospG,ospI,rcsB,set1A,s…
FC1417	NGWG01	628	Human	stool	India: Vellore	aadA1,blaCTX-M-15,blaOXA-1,catA1,dfrA1,mdf(A),qnrS1,sul2,tet(B)	acrB,allB,csgB,entD,espR1,espX4,espX5,fimA,fimB,fimC,fimD,fimE,fimF,fimG,fimH,fimI,gtrA,gtrB,icsA/virG,icsB,icsP/sopA,ipaA,ipaB,ipaC,ipaD,ipaJ,ipgA,ipgB1,ipgB2,ipgC,ipgD,ipgE,ipgF,iucA,iucB,iucC,iucD,iutA,mxiA,mxiC,mxiD,mxiE,mxiG,mxiH,mxiI,mxiJ,mxiK,mxiL,mxiM,mxiN,ompA,ospB,ospC1,ospC2,ospC4,ospD1,ospD2,ospD3/senA,ospE2,ospF,ospG,ospI,rcsB,spa13,spa15,spa24,spa29,spa32,spa33,spa40,spa47,spa9,virA
FC1428	CP041322	152	Human	feces	India: Vellore	blaDHA-1,dfrA1,dfrA17,mdf(A),mph(A),qnrB4,sul1	acrB,allB,csgB,entB,entC,entD,entE,entF,entS,espX1,espX5,fepA,fepB,fepC,fepD,fepG,fes,iucA,iucB,iucC,iucD,iutA,ompA,rcsB,senB,sigA
FC1481	NGVW01	245	Human	stool	India: Vellore	aadA1,aph(6)-Id,blaCTX-M-15,blaOXA-1,blaTEM-1B,catA1,dfrA1,dfrA14,mdf(A),tet(B)	acrB,csgB,entB,entC,entD,entE,entF,entS,espL4,espX4,espX5,fepA,fepB,fepC,fepD,fepG,fes,fimA,fimB,fimC,fimE,fimF,fimG,fimH,fimI,gtrA,gtrB,icsA/virG,icsB,icsP/sopA,ipaA,ipaB,ipaC,ipaD,ipaJ,ipgA,ipgB1,ipgB2,ipgC,ipgD,ipgE,ipgF,iucA,iucB,iucC,iucD,iutA,mxiA,mxiC,mxiD,mxiE,mxiG,mxiH,mxiI,mxiJ,mxiK,mxiL,mxiM,mxiN,ompA,ospB,ospC1,ospC2,ospD1,ospD2,ospD3/senA,ospE1,ospE2,ospF,ospG,ospI,pic,rcsB,sigA,spa1…
FC15	NMXR01	152	Human	stool	India: Vellore	aph(3'')-Ib,aph(6)-Id,blaCTX-M-15,dfrA1,mdf(A),sul2,tet(A)	acrB,allB,csgB,entB,entC,entD,entE,entF,entS,espX1,espX5,fepA,fepB,fepC,fepD,fepG,fes,iucA,iucB,iucC,iucD,iutA,ompA,rcsB,senB,sigA
FC1544	MECT01	148	Human	feces	India: Vellore	aph(3'')-Ib,aph(6)-Id,blaTEM-1B,dfrA14,mdf(A),qnrS1,sul2	acrB,csgB,entB,entC,entD,entE,entF,entS,espX4,fdeC,fepA,fepB,fepC,fepD,fepG,fes,fimA,fimF,fimG,fimH,fimI,gnd,gspC,gspD,gspE,gspF,gspG,gspH,gspI,gspJ,gspK,gspL,gspM,icsA/virG,icsB,icsP/sopA,ipaA,ipaB,ipaC,ipaD,ipaJ,ipgA,ipgB1,ipgB2,ipgC,ipgD,ipgE,ipgF,iucA,iucB,iucC,iucD,iutA,mxiA,mxiC,mxiD,mxiE,mxiG,mxiH,mxiI,mxiJ,mxiK,mxiL,mxiM,mxiN,ompA,ospB,ospC1,ospC4,ospD1,ospD2,ospD3/senA,ospE1,ospE2,ospF,o…
FC1567	MIIV01	145	Human	feces	India: Vellore	mdf(A)	acrB,entB,entC,entD,entE,entF,entS,espL1,espX4,fepA,fepB,fepC,fepD,fepG,fes,fimA,fimB,fimC,fimD,fimE,fimF,fimG,fimH,fimI,gnd,gspC,gspD,gspE,gspF,gspG,gspH,gspI,gspJ,gspK,gspL,gspM,icsA/virG,icsB,icsP/sopA,ipaA,ipaB,ipaC,ipaD,ipaJ,ipgA,ipgB1,ipgB2,ipgC,ipgD,ipgE,ipgF,iucA,iucB,iucC,iucD,iutA,mxiA,mxiC,mxiD,mxiE,mxiG,mxiH,mxiI,mxiJ,mxiK,mxiL,mxiM,mxiN,ompA,ospB,ospC2,ospC4,ospD1,ospD2,ospD3/senA,os…
FC1607	NGVX01	245	Human	stool	India: Vellore	aadA1,aph(3'')-Ib,aph(6)-Id,blaCTX-M-15,catA1,dfrA1,dfrA14,mdf(A),qnrS1,sul2,tet(B)	acrB,csgB,entB,entC,entD,entE,entF,entS,espL4,espX4,espX5,fepA,fepB,fepC,fepD,fepG,fes,fimA,fimB,fimC,fimE,fimF,fimG,fimH,fimI,gtrA,gtrB,icsA/virG,icsB,icsP/sopA,ipaA,ipaB,ipaC,ipaD,ipaJ,ipgA,ipgB1,ipgB2,ipgC,ipgD,ipgE,ipgF,iucA,iucB,iucC,iucD,iutA,mxiA,mxiC,mxiD,mxiE,mxiG,mxiH,mxiI,mxiJ,mxiK,mxiL,mxiM,mxiN,ompA,ospB,ospC1,ospC2,ospD1,ospD2,ospD3/senA,ospE1,ospE2,ospF,ospG,ospI,pic,rcsB,sigA,spa1…
FC1628	PDYA01	152	Human	stool	India: Vellore	aph(3'')-Ib,aph(6)-Id,dfrA1,mdf(A),sul2,tet(A)	acrB,allB,csgB,entB,entC,entD,entE,entF,entS,espX1,espX5,fepA,fepB,fepC,fepD,fepG,fes,iucA,iucB,iucC,iucD,iutA,ompA,rcsB,senB,sigA
FC1642	PDYE01	145	Human	stool	India: Vellore	aadA1,dfrA1,mdf(A),sul2,tet(B)	acrB,entB,entC,entD,entE,entF,entS,espL1,espX4,fepA,fepB,fepC,fepD,fepG,fes,fimA,fimB,fimC,fimD,fimF,fimG,fimH,fimI,gnd,gspC,gspD,gspE,gspF,gspG,gspH,gspI,gspJ,gspK,gspL,gspM,icsA/virG,icsB,icsP/sopA,ipaA,ipaB,ipaC,ipaD,ipaJ,ipgA,ipgB1,ipgB2,ipgC,ipgD,ipgE,ipgF,iucA,iucB,iucC,iucD,iutA,mxiA,mxiC,mxiD,mxiE,mxiG,mxiH,mxiI,mxiJ,mxiK,mxiL,mxiM,mxiN,ompA,ospB,ospC1,ospC2,ospD1,ospD2,ospD3/senA,ospE1,o…
FC1655	MIIW01	NA	Human	feces	India: Vellore	qnrD1	-
FC1655	PDYD01	243	Human	stool	India: Vellore	aadA1,aph(3'')-Ib,aph(6)-Id,blaCTX-M-15,dfrA1,mdf(A),qnrS1,sul2	acrB,entB,entC,entD,entE,entF,entS,espL1,fepA,fepB,fepC,fepD,fepG,fes,fimD,fimF,fimG,fimH,fimI,gspC,gspE,gspF,gspG,gspH,gspI,gspJ,gspK,gspL,gspM,icsA/virG,icsB,icsP/sopA,ipaA,ipaB,ipaC,ipaD,ipaJ,ipgA,ipgB1,ipgB2,ipgC,ipgD,ipgE,ipgF,iucA,iucB,iucC,iucD,iutA,mxiA,mxiC,mxiD,mxiE,mxiG,mxiH,mxiI,mxiJ,mxiK,mxiL,mxiM,mxiN,ompA,ospB,ospC1,ospC2,ospC4,ospD1,ospD2,ospD3/senA,ospE1,ospE2,ospF,ospG,ospI,rcsB…
FC1659	NGWA01	245	Human	stool	India: Vellore	aadA1,aph(3'')-Ib,aph(6)-Id,blaOXA-1,catA1,dfrA1,mdf(A),sul2,tet(B)	acrB,csgB,entB,entC,entD,entE,entF,entS,espL4,espX4,espX5,fepA,fepB,fepC,fepD,fepG,fes,fimA,fimB,fimC,fimE,fimF,fimG,fimH,fimI,gtrA,gtrB,gtrII,icsA/virG,icsB,icsP/sopA,ipaA,ipaB,ipaC,ipaD,ipaJ,ipgA,ipgB1,ipgB2,ipgC,ipgD,ipgE,ipgF,iucA,iucB,iucC,iucD,iutA,mxiA,mxiC,mxiD,mxiE,mxiG,mxiH,mxiI,mxiJ,mxiK,mxiL,mxiM,mxiN,ompA,ospB,ospC1,ospD1,ospD2,ospD3/senA,ospE1,ospE2,ospF,ospG,ospI,rcsB,set1A,set1B,s…
FC1661	MDGW01	7375	Human	feces	India	aadA1,dfrA1,dfrA5,mdf(A),sul1,tet(A)	acrB,entB,entC,entD,entE,entF,entS,espL1,fepA,fepB,fepC,fepD,fepG,fes,fimD,fimF,fimG,fimH,fimI,gnd,gspC,gspE,gspF,gspG,gspH,gspI,gspJ,gspK,gspL,gspM,icsA/virG,icsB,icsP/sopA,ipaA,ipaB,ipaC,ipaD,ipaJ,ipgA,ipgB1,ipgB2,ipgC,ipgD,ipgE,ipgF,iucA,iucB,iucC,iucD,iutA,mxiA,mxiC,mxiD,mxiE,mxiG,mxiH,mxiI,mxiJ,mxiK,mxiL,mxiM,mxiN,ompA,ospB,ospC2,ospD1,ospD2,ospD3/senA,ospE1,ospE2,ospF,ospG,ospI,rcsB,senB,si…
FC1667	PDXZ01	152	Human	stool	India: Vellore	dfrA1,mdf(A)	acrB,allB,csgB,entB,entC,entD,entE,entF,entS,espX1,espX5,fepA,fepB,fepC,fepD,fepG,fes,iucA,iucB,iucC,iucD,iutA,ompA,rcsB,senB,sigA
FC1676	PDYC01	243	Human	stool	India: Vellore	aph(3'')-Ib,aph(6)-Id,blaTEM-1B,dfrA14,mdf(A),qnrS1,sul2,tet(A)	acrB,entB,entC,entD,entE,entF,entS,espL1,fepA,fepB,fepC,fepD,fepG,fes,fimD,fimF,fimG,fimH,fimI,gspC,gspE,gspF,gspG,gspH,gspI,gspJ,gspK,gspL,gspM,icsA/virG,icsB,icsP/sopA,ipaA,ipaB,ipaC,ipaD,ipaJ,ipgA,ipgB1,ipgB2,ipgC,ipgD,ipgE,ipgF,iucA,iucB,iucC,iucD,iutA,mxiA,mxiC,mxiD,mxiE,mxiG,mxiH,mxiI,mxiJ,mxiK,mxiL,mxiM,mxiN,ompA,ospB,ospC1,ospC2,ospD1,ospD2,ospD3/senA,ospE1,ospE2,ospF,ospG,ospI,rcsB,senB,…
FC1677	PDXW01	152	Human	stool	India: Vellore	aph(3'')-Ib,aph(6)-Id,blaCTX-M-15,dfrA1,mdf(A),sul2,tet(A)	acrB,allB,csgB,entB,entC,entD,entE,entF,entS,espX1,espX5,fepA,fepB,fepC,fepD,fepG,fes,icsA/virG,icsB,ipaC,ipaD,ipaJ,ipgA,ipgB1,ipgC,ipgE,ipgF,iucA,iucB,iucC,iucD,iutA,mxiD,mxiE,mxiG,mxiH,mxiI,mxiJ,mxiK,mxiL,mxiM,mxiN,ompA,ospB,ospD2,ospE2,ospF,ospG,rcsB,senB,sigA,spa13,spa15,spa33,spa47
FC1706	PDYB01	152	Human	stool	India: Vellore	dfrA1,mdf(A)	acrB,csgB,entB,entC,entD,entE,entF,entS,espX1,espX5,fepA,fepB,fepC,fepD,fepG,fes,iucA,iucB,iucC,iucD,iutA,ompA,rcsB,senB,sigA
FC1708	MIIX01	148	Human	feces	India: Vellore	aadA1,blaOXA-1,catA1,dfrA1,mdf(A),tet(B)	acrB,csgB,entB,entC,entD,entE,entF,entS,espX4,fdeC,fepA,fepB,fepC,fepD,fepG,fes,fimA,fimF,fimG,fimH,fimI,gnd,gspC,gspD,gspE,gspF,gspG,gspH,gspI,gspJ,gspK,gspL,gspM,icsA/virG,icsB,icsP/sopA,ipaA,ipaB,ipaC,ipaD,ipaJ,ipgA,ipgB1,ipgB2,ipgC,ipgD,ipgE,ipgF,iucA,iucB,iucC,iucD,iutA,mxiA,mxiC,mxiD,mxiE,mxiG,mxiH,mxiI,mxiJ,mxiK,mxiL,mxiM,mxiN,ompA,ospB,ospC1,ospC2,ospC4,ospD1,ospD2,ospD3/senA,ospE1,ospE2,…
FC1717	PDXY01	243	Human	stool	India: Vellore	aph(3'')-Ib,aph(6)-Id,blaTEM-1B,mdf(A),qnrS1,sul2,tet(A)	acrB,entB,entC,entD,entE,entF,entS,espL1,fepA,fepB,fepC,fepD,fepG,fes,fimD,fimF,fimG,fimH,fimI,gspC,gspE,gspF,gspG,gspH,gspI,gspJ,gspK,gspL,gspM,icsA/virG,icsB,icsP/sopA,ipaA,ipaB,ipaC,ipaD,ipaJ,ipgA,ipgB1,ipgB2,ipgC,ipgD,ipgE,ipgF,iucA,iucB,iucC,iucD,iutA,mxiA,mxiC,mxiD,mxiE,mxiG,mxiH,mxiI,mxiJ,mxiK,mxiL,mxiM,mxiN,ompA,ospB,ospC1,ospC3,ospD1,ospD2,ospD3/senA,ospE1,ospE2,ospF,ospG,ospI,rcsB,senB,…
FC1737	MIIY01	148	Human	feces	India: Vellore	dfrA1,mdf(A),tet(B)	acrB,csgB,entB,entC,entD,entE,entF,entS,espX4,fdeC,fepA,fepB,fepC,fepD,fepG,fes,fimA,fimF,fimG,fimH,fimI,gnd,gspC,gspD,gspE,gspF,gspG,gspH,gspI,gspJ,gspK,gspL,gspM,icsA/virG,icsB,icsP/sopA,ipaA,ipaB,ipaC,ipaD,ipaJ,ipgA,ipgB1,ipgB2,ipgC,ipgD,ipgE,ipgF,iucA,iucB,iucC,iucD,iutA,mxiA,mxiC,mxiD,mxiE,mxiG,mxiH,mxiI,mxiJ,mxiK,mxiL,mxiM,mxiN,ompA,ospB,ospC1,ospC2,ospC4,ospD1,ospD2,ospD3/senA,ospE1,ospE2,…
FC1747	NMXS01	152	Human	stool	India: Vellore	aph(3'')-Ib,aph(6)-Id,dfrA1,mdf(A),sul2,tet(A)	acrB,allB,csgB,entB,entC,entD,entE,entF,entS,espX1,espX5,fepA,fepB,fepC,fepD,fepG,fes,iucA,iucB,iucC,iucD,iutA,ompA,rcsB,senB,sigA
FC1764	MDDH01	145	Human	feces	India: Vellore	aph(3'')-Ib,aph(6)-Id,blaTEM-1B,dfrA14,mdf(A),qnrS1,sul2,tet(A)	acrB,entB,entC,entD,entE,entF,entS,espL1,espX4,fepA,fepB,fepC,fepD,fepG,fes,fimA,fimB,fimC,fimD,fimE,fimF,fimG,fimH,fimI,gnd,gspC,gspD,gspE,gspF,gspG,gspH,gspI,gspJ,gspK,gspL,gspM,icsA/virG,icsB,icsP/sopA,ipaA,ipaB,ipaC,ipaD,ipaJ,ipgA,ipgB1,ipgB2,ipgC,ipgD,ipgE,ipgF,iucA,iucB,iucC,iucD,iutA,mxiA,mxiC,mxiD,mxiE,mxiG,mxiH,mxiI,mxiJ,mxiK,mxiL,mxiM,mxiN,ompA,ospB,ospC2,ospD1,ospD2,ospD3/senA,ospE1,os…
FC1772	NGWB01	152	Human	stool	India: Vellore	dfrA1,dfrA5,mdf(A),sul1	acrB,allB,csgB,entB,entC,entD,entE,entF,entS,espX1,espX5,fepA,fepB,fepC,fepD,fepG,fes,iucA,iucB,iucC,iucD,iutA,ompA,rcsB,senB,sigA
FC1824	NMXW01	245	Human	stool	India: Vellore	aadA1,aph(3'')-Ib,aph(6)-Id,blaOXA-1,catA1,dfrA1,mdf(A),sul2,tet(B)	acrB,csgB,entB,entC,entD,entE,entF,entS,espL4,espX4,espX5,fepA,fepB,fepC,fepD,fepG,fes,fimA,fimB,fimC,fimE,fimF,fimG,fimH,fimI,gtrA,gtrB,gtrII,icsA/virG,icsB,ipaA,ipaB,ipaC,ipaD,ipaJ,ipgA,ipgB1,ipgB2,ipgC,ipgD,ipgE,ipgF,iucA,iucB,iucC,iucD,iutA,mxiA,mxiC,mxiD,mxiE,mxiG,mxiH,mxiI,mxiJ,mxiK,mxiL,mxiM,mxiN,ompA,ospB,ospC2,ospD1,ospD2,ospD3/senA,ospE2,ospF,ospG,ospI,rcsB,set1A,set1B,sigA,spa13,spa15,…
FC1882	MDDI01	145	Human	feces	India: Vellore	aadA1,aph(3'')-Ib,aph(6)-Id,dfrA1,mdf(A),sul2	acrB,entB,entC,entD,entE,entF,entS,espL1,espX4,fepA,fepB,fepC,fepD,fepG,fes,fimA,fimB,fimC,fimD,fimE,fimF,fimG,fimH,fimI,gspC,gspD,gspE,gspF,gspG,gspH,gspI,gspJ,gspK,gspL,gspM,icsA/virG,icsB,icsP/sopA,ipaA,ipaB,ipaC,ipaD,ipaJ,ipgA,ipgB1,ipgB2,ipgC,ipgD,ipgE,ipgF,iucA,iucB,iucC,iucD,iutA,mxiA,mxiC,mxiD,mxiE,mxiG,mxiH,mxiI,mxiJ,mxiK,mxiL,mxiM,mxiN,ompA,ospB,ospC1,ospC2,ospC4,ospD1,ospD2,ospD3/senA,…
FC1954	PDXS01	245	Human	stool	India: Vellore	aadA1,aph(3'')-Ib,aph(6)-Id,blaOXA-1,catA1,dfrA1,mdf(A),sul2,tet(B)	acrB,csgB,entB,entC,entD,entE,entF,entS,espL4,espX4,espX5,fepA,fepB,fepC,fepD,fepG,fes,fimA,fimB,fimC,fimE,fimF,fimG,fimH,fimI,gtrA,gtrB,gtrII,icsA/virG,icsB,icsP/sopA,ipaA,ipaB,ipaC,ipaD,ipaJ,ipgA,ipgB1,ipgB2,ipgC,ipgD,ipgE,ipgF,iucA,iucB,iucC,iucD,iutA,mxiA,mxiC,mxiD,mxiE,mxiG,mxiH,mxiI,mxiJ,mxiK,mxiL,mxiM,mxiN,ompA,ospB,ospC2,ospD1,ospD2,ospD3/senA,ospE1,ospF,ospG,ospI,rcsB,set1A,set1B,sigA,sp…
FC1967	MIIZ01	NA	Human	feces	India: Vellore	-	-
FC2045	MDES01	6199	Human	feeces	India: Vellore	dfrA5,mdf(A),sul1	acrA,acrB,allB,aslA,chuA,chuS,chuT,chuU,chuV,chuW,chuX,chuY,csgB,csgG,entB,entC,entD,entE,entF,entS,espR1,espX1,espX4,espY2,fepA,fepB,fepC,fepD,fepG,fes,fimA,fimC,fimD,fimE,fimF,fimG,fimH,fimI,fyuA,galF,gspC,gspD,gspE,gspF,gspG,gspH,gspI,gspJ,gspK,gspL,gspM,hlyA,hlyB,hlyD,irp1,irp2,iucA,iucB,iucC,iucD,iutA,kpsD,kpsM,kpsT,ompA,papB,papC,papD,papE,papF,papG,papH,papI,papJ,papK,papX,rcsB,sat,senB,ya…
FC2101	PDXU01	245	Human	stool	India: Vellore	aadA1,blaCMY-138,dfrA1,mdf(A)	acrB,csgB,entB,entC,entD,entE,entF,entS,espL4,espX4,espX5,fepA,fepB,fepC,fepD,fepG,fes,fimA,fimB,fimC,fimE,fimF,fimG,fimH,fimI,gtrA,gtrB,gtrII,icsA/virG,icsB,icsP/sopA,ipaA,ipaB,ipaC,ipaD,ipaJ,ipgA,ipgB1,ipgB2,ipgC,ipgD,ipgE,ipgF,iucA,iucB,iucC,iucD,iutA,mxiA,mxiC,mxiD,mxiE,mxiG,mxiH,mxiI,mxiJ,mxiK,mxiL,mxiM,mxiN,ompA,ospB,ospD1,ospD2,ospD3/senA,ospE1,ospF,ospG,ospI,rcsB,set1A,set1B,sigA,spa13,sp…
FC2117	MINP01	145	Human	feces	India: Vellore	aph(3'')-Ib,aph(6)-Id,blaTEM-1B,dfrA14,mdf(A),qnrS1,sul2,tet(A)	acrB,entB,entC,entD,entE,entF,entS,espL1,espX4,fepA,fepB,fepC,fepD,fepG,fes,fimA,fimB,fimC,fimD,fimE,fimF,fimG,fimH,fimI,gnd,gspC,gspD,gspE,gspF,gspG,gspH,gspI,gspJ,gspK,gspL,gspM,icsA/virG,icsB,icsP/sopA,ipaA,ipaB,ipaC,ipaD,ipaJ,ipgA,ipgB1,ipgB2,ipgC,ipgD,ipgE,ipgF,iucA,iucB,iucC,iucD,iutA,mxiA,mxiC,mxiD,mxiE,mxiG,mxiH,mxiI,mxiJ,mxiK,mxiL,mxiM,mxiN,ompA,ospB,ospC1,ospC2,ospD1,ospD2,ospD3/senA,os…
FC2125	MINQ01	145	Human	feces	India: Vellore	aadA1,dfrA1,mdf(A)	acrB,entB,entC,entD,entE,entF,entS,espL1,espX4,fepA,fepB,fepC,fepD,fepG,fes,fimA,fimB,fimC,fimD,fimE,fimF,fimG,fimH,fimI,gspC,gspD,gspE,gspF,gspG,gspH,gspI,gspJ,gspK,gspL,gspM,icsA/virG,icsB,icsP/sopA,ipaA,ipaB,ipaC,ipaD,ipaJ,ipgA,ipgB1,ipgB2,ipgC,ipgD,ipgE,ipgF,iucA,iucB,iucC,iucD,iutA,mxiA,mxiC,mxiD,mxiE,mxiG,mxiH,mxiI,mxiJ,mxiK,mxiL,mxiM,mxiN,ompA,ospB,ospD1,ospD2,ospD3/senA,ospE1,ospE2,ospF,o…
FC2175	MINR01	145	Human	feces	India: Vellore	aadA1,dfrA1,mdf(A)	acrB,entB,entC,entD,entE,entF,entS,espL1,espX4,fepA,fepB,fepC,fepD,fepG,fes,fimA,fimB,fimC,fimD,fimE,fimF,fimG,fimH,fimI,gspC,gspD,gspE,gspF,gspG,gspH,gspI,gspJ,gspK,gspL,gspM,icsA/virG,icsB,icsP/sopA,ipaA,ipaB,ipaC,ipaD,ipaJ,ipgA,ipgB1,ipgB2,ipgC,ipgD,ipgE,ipgF,iucA,iucB,iucC,iucD,iutA,mxiA,mxiC,mxiD,mxiE,mxiG,mxiH,mxiI,mxiJ,mxiK,mxiL,mxiM,mxiN,ompA,ospB,ospC2,ospC4,ospD1,ospD2,ospD3/senA,ospE1,…
FC2383	MDJK01	243	Human	feces	India: Vellore	aadA1,aph(3'')-Ib,aph(6)-Id,blaTEM-1B,dfrA1,mdf(A),qnrS1,sul2,tet(A)	acrB,entB,entC,entD,entE,entF,entS,espL1,fepA,fepB,fepC,fepD,fepG,fes,fimD,fimF,fimG,fimH,fimI,gnd,gspC,gspE,gspF,gspG,gspH,gspI,gspJ,gspK,gspL,gspM,icsA/virG,icsB,icsP/sopA,ipaA,ipaB,ipaC,ipaD,ipaJ,ipgA,ipgB1,ipgB2,ipgC,ipgD,ipgE,ipgF,iucA,iucB,iucC,iucD,iutA,mxiA,mxiC,mxiD,mxiE,mxiG,mxiH,mxiI,mxiJ,mxiK,mxiL,mxiM,mxiN,ompA,ospB,ospD1,ospD2,ospD3/senA,ospE1,ospE2,ospF,ospG,ospI,rcsB,senB,sigA,spa…
FC2414	PDXT01	245	Human	stool	India: Vellore	aadA1,aph(3'')-Ib,aph(6)-Id,blaOXA-1,catA1,dfrA1,mdf(A),sul2,tet(B)	acrB,csgB,entB,entC,entD,entE,entF,entS,espL4,espX4,espX5,fepA,fepB,fepC,fepD,fepG,fes,fimA,fimB,fimC,fimE,fimF,fimG,fimH,fimI,gtrA,gtrB,gtrII,icsA/virG,icsB,icsP/sopA,ipaA,ipaB,ipaC,ipaD,ipaJ,ipgA,ipgB1,ipgB2,ipgC,ipgD,ipgE,ipgF,iucA,iucB,iucC,iucD,iutA,mxiA,mxiC,mxiD,mxiE,mxiG,mxiH,mxiI,mxiJ,mxiK,mxiL,mxiM,mxiN,ompA,ospB,ospD1,ospD2,ospD3/senA,ospE1,ospF,ospG,ospI,rcsB,set1A,set1B,sigA,spa13,sp…
FC248	NMXO01	245	Human	stool	India: Vellore	aadA1,blaOXA-1,catA1,dfrA1,mdf(A),tet(B)	acrB,csgB,entB,entC,entD,entE,entF,entS,espL4,espX4,espX5,fepA,fepB,fepC,fepD,fepG,fes,fimA,fimB,fimC,fimE,fimF,fimG,fimH,fimI,gtrA,gtrB,gtrII,icsA/virG,icsB,icsP/sopA,ipaA,ipaB,ipaC,ipaD,ipaJ,ipgA,ipgB1,ipgB2,ipgC,ipgD,ipgE,ipgF,iucA,iucB,iucC,iucD,iutA,mxiA,mxiC,mxiD,mxiE,mxiG,mxiH,mxiI,mxiJ,mxiK,mxiL,mxiM,mxiN,ompA,ospB,ospC1,ospD1,ospD2,ospD3/senA,ospE2,ospF,ospG,ospI,rcsB,set1A,set1B,sigA,sp…
FC2531	MINS01	148	Human	feces	India: Vellore	aadA1,blaOXA-1,catA1,dfrA1,mdf(A),tet(B)	acrB,csgB,entB,entC,entD,entE,entF,entS,espX4,fdeC,fepA,fepB,fepC,fepD,fepG,fes,fimA,fimF,fimG,fimH,fimI,gnd,gspC,gspD,gspE,gspF,gspG,gspH,gspI,gspJ,gspK,gspL,gspM,icsA/virG,icsB,icsP/sopA,ipaA,ipaB,ipaC,ipaD,ipaJ,ipgA,ipgB1,ipgB2,ipgC,ipgD,ipgE,ipgF,iucA,iucB,iucC,iucD,iutA,mxiA,mxiC,mxiD,mxiE,mxiG,mxiH,mxiI,mxiJ,mxiK,mxiL,mxiM,mxiN,ompA,ospB,ospC2,ospC4,ospD1,ospD2,ospD3/senA,ospE1,ospE2,ospF,o…
FC2541	MINT01	148	Human	feces	India: Vellore	aadA1,blaOXA-1,catA1,dfrA1,mdf(A),tet(B)	acrB,csgB,entB,entC,entD,entE,entF,entS,espX4,fdeC,fepA,fepB,fepC,fepD,fepG,fes,fimA,fimF,fimG,fimH,fimI,gnd,gspC,gspD,gspE,gspF,gspG,gspH,gspI,gspJ,gspK,gspL,gspM,icsA/virG,icsB,icsP/sopA,ipaA,ipaB,ipaC,ipaD,ipaJ,ipgA,ipgB1,ipgB2,ipgC,ipgD,ipgE,ipgF,iucA,iucB,iucC,iucD,iutA,mxiA,mxiC,mxiD,mxiE,mxiG,mxiH,mxiI,mxiJ,mxiK,mxiL,mxiM,mxiN,ompA,ospB,ospC1,ospC2,ospC4,ospD1,ospD2,ospD3/senA,ospE1,ospE2,…
FC2710	MINU01	145	Human	feces	India: Vellore	aph(3'')-Ib,aph(6)-Id,blaTEM-1B,dfrA14,mdf(A),qnrS1,sul2	acrB,entB,entC,entD,entE,entF,entS,espL1,espX4,fepA,fepB,fepC,fepD,fepG,fes,fimA,fimB,fimC,fimD,fimE,fimF,fimG,fimH,fimI,gnd,gspC,gspD,gspE,gspF,gspG,gspH,gspI,gspJ,gspK,gspL,gspM,icsA/virG,icsB,icsP/sopA,ipaA,ipaB,ipaC,ipaD,ipaJ,ipgA,ipgB1,ipgB2,ipgC,ipgD,ipgE,ipgF,iucA,iucB,iucC,iucD,iutA,mxiA,mxiC,mxiD,mxiE,mxiG,mxiH,mxiI,mxiJ,mxiK,mxiL,mxiM,mxiN,ompA,ospB,ospC1,ospD1,ospD2,ospD3/senA,ospE1,os…
FC2833	MDJL01	145	Human	feces	India: Vellore	mdf(A)	acrB,entB,entC,entD,entE,entF,entS,espL1,espX4,fepA,fepB,fepC,fepD,fepG,fes,fimA,fimB,fimC,fimD,fimE,fimF,fimG,fimH,fimI,gnd,gspC,gspD,gspE,gspF,gspG,gspH,gspI,gspJ,gspK,gspL,gspM,icsA/virG,icsB,icsP/sopA,ipaA,ipaB,ipaC,ipaD,ipaJ,ipgA,ipgB1,ipgB2,ipgC,ipgD,ipgE,ipgF,iucA,iucB,iucC,iucD,iutA,mxiA,mxiC,mxiD,mxiE,mxiG,mxiH,mxiI,mxiJ,mxiK,mxiL,mxiM,mxiN,ompA,ospB,ospC1,ospC2,ospC4,ospD1,ospD2,ospD3/s…
FC288	NGWI01	NA	Human	stool	India: Vellore	aph(3'')-Ib,aph(6)-Id,dfrA1,mdf(A),sul2,tet(A)	acrB,allB,csgB,entB,entC,entD,entE,entF,entS,espX1,espX5,fepA,fepB,fepC,fepD,fepG,fes,iucA,iucB,iucC,iucD,iutA,ompA,rcsB,senB,sigA
FC2928	MDDJ01	6199	Human	feeces	India: Vellore	dfrA5,mdf(A),sul1	acrA,acrB,allB,aslA,chuA,chuS,chuT,chuU,chuV,chuW,chuX,chuY,csgB,csgG,entB,entC,entD,entE,entF,entS,espR1,espX1,espX4,espY2,fepA,fepB,fepC,fepD,fepG,fes,fimA,fimC,fimD,fimE,fimF,fimG,fimH,fimI,fyuA,galF,gspC,gspD,gspE,gspF,gspG,gspH,gspI,gspJ,gspK,gspL,gspM,hlyA,hlyB,hlyD,irp1,irp2,iucA,iucB,iucC,iucD,iutA,kpsD,kpsM,kpsT,ompA,papB,papC,papD,papE,papF,papG,papH,papI,papJ,papK,papX,rcsB,sat,senB,ya…
FC3196	MINV01	148	Human	feces	India: Vellore	aadA1,aph(3'')-Ib,aph(6)-Id,blaOXA-1,catA1,dfrA1,mdf(A),sul2,tet(B)	acrB,csgB,entB,entC,entD,entE,entF,entS,espX4,fdeC,fepA,fepB,fepC,fepD,fepG,fes,fimA,fimF,fimG,fimH,fimI,gspC,gspD,gspE,gspF,gspG,gspH,gspI,gspJ,gspK,gspL,gspM,icsA/virG,icsB,icsP/sopA,ipaA,ipaB,ipaC,ipaD,ipaJ,ipgA,ipgB1,ipgB2,ipgC,ipgD,ipgE,ipgF,iucA,iucB,iucC,iucD,iutA,mxiA,mxiC,mxiD,mxiE,mxiG,mxiH,mxiI,mxiJ,mxiK,mxiL,mxiM,mxiN,ompA,ospB,ospC2,ospC4,ospD1,ospD2,ospD3/senA,ospE1,ospE2,ospF,ospG,…
FC3209	NMXU01	5658	Human	stool	India: Vellore	aph(3'')-Ib,aph(6)-Id,dfrA1,mdf(A),sul2,tet(A)	acrB,allB,csgB,entB,entC,entD,entE,entF,entS,espX1,espX5,fepA,fepB,fepC,fepD,fepG,fes,iucA,iucB,iucC,iucD,iutA,ompA,rcsB,senB,sigA
FC3278	NMYB01	152	Human	stool	India: Vellore	aph(3'')-Ib,aph(6)-Id,blaTEM-1B,dfrA1,dfrA5,mdf(A),sul2	acrB,allB,csgB,entB,entC,entD,entE,entF,entS,espX1,espX5,fepA,fepB,fepC,fepD,fepG,fes,iucA,iucB,iucC,iucD,iutA,ompA,rcsB,senB,sigA
FC3433	NMXZ01	245	Human	stool	India: Vellore	aadA1,blaOXA-1,catA1,dfrA1,mdf(A),tet(B)	acrB,csgB,entB,entC,entD,entE,entF,entS,espL4,espX4,espX5,fepA,fepB,fepC,fepD,fepG,fes,fimA,fimB,fimC,fimE,fimF,fimG,fimH,fimI,gtrA,gtrB,gtrII,icsA/virG,icsB,icsP/sopA,ipaA,ipaB,ipaC,ipaD,ipaJ,ipgA,ipgB1,ipgB2,ipgC,ipgD,ipgE,ipgF,iucA,iucB,iucC,iucD,iutA,mxiA,mxiC,mxiD,mxiE,mxiG,mxiH,mxiI,mxiJ,mxiK,mxiL,mxiM,mxiN,ompA,ospB,ospD1,ospD2,ospD3/senA,ospE1,ospF,ospG,ospI,rcsB,set1A,set1B,sigA,spa13,sp…
FC401	NMXQ01	245	Human	stool	India: Vellore	aadA1,aph(3'')-Ib,aph(6)-Id,blaTEM-1B,dfrA1,dfrA14,mdf(A),qnrS1,sul2	acrB,csgB,espL4,espX4,espX5,fimA,fimB,fimC,fimD,fimE,fimF,fimG,fimH,fimI,gtrA,gtrB,icsA/virG,icsB,icsP/sopA,ipaA,ipaB,ipaC,ipaD,ipaJ,ipgA,ipgB1,ipgB2,ipgC,ipgD,ipgE,ipgF,iucA,iucB,iucC,iucD,iutA,mxiA,mxiC,mxiD,mxiE,mxiG,mxiH,mxiI,mxiJ,mxiK,mxiL,mxiM,mxiN,ompA,ospB,ospC3,ospD1,ospD2,ospD3/senA,ospE1,ospF,ospG,ospI,rcsB,spa13,spa15,spa24,spa29,spa32,spa33,spa40,spa47,spa9,virA
FC420	NMXP01	245	Human	stool	India: Vellore	aadA1,aph(3'')-Ib,aph(6)-Id,blaOXA-1,catA1,dfrA1,mdf(A),sul2,tet(B)	acrB,csgB,entB,entC,entD,entE,entF,entS,espL4,espX4,espX5,fepA,fepB,fepC,fepD,fepG,fes,fimA,fimB,fimC,fimE,fimF,fimG,fimH,fimI,gtrA,gtrB,gtrII,icsA/virG,icsB,icsP/sopA,ipaA,ipaB,ipaC,ipaD,ipaJ,ipgA,ipgB1,ipgB2,ipgC,ipgD,ipgE,ipgF,iucA,iucB,iucC,iucD,iutA,mxiA,mxiC,mxiD,mxiE,mxiG,mxiH,mxiI,mxiJ,mxiK,mxiL,mxiM,mxiN,ompA,ospB,ospC1,ospC2,ospD1,ospD2,ospD3/senA,ospE1,ospE2,ospF,ospG,ospI,rcsB,set1A,s…
FC470	NGVZ01	630	Human	stool	India: Vellore	aph(3'')-Ib,aph(6)-Id,blaDHA-1,blaTEM-1B,dfrA14,dfrA17,mdf(A),mph(A),qnrB4,qnrS1,sul1,sul2,tet(A)	acrB,entB,entC,entD,entE,entF,entS,espR1,espX5,faeC,faeD,faeE,faeH,faeI,fepA,fepB,fepC,fepD,fepG,fes,fimA,fimB,fimC,fimD,fimE,fimF,fimG,fimH,fimI,gtrA,icsA/virG,icsB,icsP/sopA,ipaA,ipaB,ipaC,ipaD,ipaJ,ipgA,ipgB1,ipgB2,ipgC,ipgD,ipgE,ipgF,iucA,iucB,iucC,iucD,iutA,mxiA,mxiC,mxiD,mxiE,mxiG,mxiH,mxiI,mxiJ,mxiK,mxiL,mxiM,mxiN,ompA,ospB,ospC1,ospC2,ospC4,ospD1,ospD2,ospD3/senA,ospE2,ospF,ospG,ospI,rcsB…
FC601	NMXV01	245	Human	stool	India: Vellore	aadA1,aph(3'')-Ib,aph(6)-Id,blaTEM-1B,dfrA1,dfrA14,mdf(A),qnrS1,sul2,tet(A)	acrB,csgB,espL4,espX4,espX5,fimA,fimB,fimC,fimD,fimE,fimF,fimG,fimH,fimI,gtrA,gtrB,icsA/virG,icsB,icsP/sopA,ipaA,ipaB,ipaC,ipaD,ipaJ,ipgA,ipgB1,ipgB2,ipgC,ipgD,ipgE,ipgF,iucA,iucB,iucC,iucD,iutA,mxiA,mxiC,mxiD,mxiE,mxiG,mxiH,mxiI,mxiJ,mxiK,mxiL,mxiM,mxiN,ompA,ospB,ospC4,ospD1,ospD2,ospD3/senA,ospE1,ospF,ospG,ospI,rcsB,spa13,spa15,spa24,spa29,spa32,spa33,spa40,spa47,spa9,virA
FC653	NMXY01	152	Human	stool	India: Vellore	aph(3'')-Ib,aph(6)-Id,dfrA1,mdf(A),sul2,tet(A)	acrB,allB,csgB,entB,entC,entD,entE,entF,entS,espX1,espX5,fepA,fepB,fepC,fepD,fepG,fes,iucA,iucB,iucC,iucD,iutA,ompA,rcsB,senB,sigA
FC666	NMXT01	145	Human	stool	India: Vellore	aadA1,dfrA1,mdf(A),sul2,tet(B)	acrB,entB,entC,entD,entE,entF,entS,espL1,espX4,fepA,fepB,fepC,fepD,fepG,fes,fimA,fimB,fimC,fimD,fimE,fimF,fimG,fimH,fimI,gnd,gspC,gspD,gspE,gspF,gspG,gspH,gspI,gspJ,gspK,gspL,gspM,icsP/sopA,ipgB2,iucA,iucB,iucC,iucD,iutA,ompA,ospB,ospC2,ospD1,ospD2,ospD3/senA,ospE1,ospE2,ospF,ospI,rcsB,senB,sigA,yagX/ecpC,yagY/ecpB,yagZ/ecpA,ykgK/ecpR
FC673	LZCC01	NA	Human	feces	India	aac(3)-IId,aac(6')-Ib-cr,aadA2,aadA5,aph(3'')-Ib,aph(6)-Id,blaCTX-M-15,blaNDM-5,blaOXA-1,blaOXA-181,dfrA12,dfrA17,mph(A),qnrS1,rmtB,sul1,sul2,tet(B)	-
FC853_EC	CP040919	NA	Human	feces	India: Vellore	mdf(A)	acrA,acrB,allB,aslA,chuA,chuS,chuT,chuU,chuW,chuY,csgB,csgG,entB,entC,entD,entE,entF,entS,espL1,espR1,espR4,espX1,espX4,espY1,espY2,fdeC,fepA,fepB,fepC,fepD,fepG,fes,fimA,fimB,fimC,fimD,fimE,fimF,fimG,fimH,fimI,fyuA,galF,gnd,gspC,gspD,gspE,gspF,gspG,gspH,gspI,gspJ,gspK,gspL,gspM,irp1,irp2,kpsD,kpsM,ompA,papX,rcsB,shuV,shuX,yagW/ecpD,yagX/ecpC,yagY/ecpB,yagZ/ecpA,ybtA,ybtE,ybtP,ybtQ,ybtS,ybtT,ybtU…
HPC-781	NOLW03	NA	-	Waste water	India	mdf(A)	acrA,acrB,allB,csgB,entB,entC,entD,entE,entF,entS,espL1,espR1,espX1,espX4,espX5,fdeC,fepA,fepB,fepC,fepD,fepG,fes,fimA,fimB,fimC,fimD,fimE,fimF,fimG,fimH,fimI,gnd,gspC,gspD,gspE,gspF,gspG,gspH,gspI,gspJ,gspK,gspL,gspM,gtrA,ompA,rcsB,yagW/ecpD,yagX/ecpC,yagY/ecpB,yagZ/ecpA,ykgK/ecpR
HPC_781	QWLO01	NA	-	-	India	aac(3)-IIa,aac(6')-Ib-cr,aph(3'')-Ib,aph(6)-Id,blaCTX-M-15,blaOXA-1,blaTEM-1B,mdf(A),qnrB1,sul2	acrA,acrB,allB,csgB,entB,entC,entD,entE,entF,entS,espL1,espR1,espX1,espX4,espX5,fdeC,fepA,fepB,fepC,fepD,fepG,fes,fimA,fimB,fimC,fimD,fimE,fimF,fimG,fimH,fimI,gnd,gspC,gspD,gspE,gspF,gspG,gspH,gspI,gspJ,gspK,gspL,gspM,gtrA,ompA,rcsB,yagW/ecpD,yagX/ecpC,yagY/ecpB,yagZ/ecpA,ykgK/ecpR
HPC_781c	QXTI01	NA	-	-	India	aac(3)-IIa,aac(6')-Ib-cr,aph(6)-Id,blaCTX-M-15,blaOXA-1,blaTEM-1B,mdf(A),qnrB1	acrA,acrB,allB,csgB,entB,entC,entD,entE,entF,entS,espL1,espR1,espX1,espX4,espX5,fdeC,fepA,fepB,fepC,fepD,fepG,fes,fimA,fimB,fimC,fimD,fimE,fimF,fimG,fimH,fimI,gnd,gspC,gspD,gspE,gspF,gspG,gspH,gspI,gspJ,gspK,gspL,gspM,gtrA,rcsB,yagW/ecpD,yagX/ecpC,yagY/ecpB,yagZ/ecpA,ykgK/ecpR
HPCN26	QMKN01	NA	-	Sewage	India: Nagpur	mdf(A)	acrA,acrB,allB,aslA,cdtA,cdtB,cdtC,chuS,chuU,chuW,chuY,csgB,entB,entC,entD,entE,entF,entS,espL1,espL4,espR1,espR3,espR4,espX1,espX2,espX4,espX5,espY1,espY2,espY3,fdeC,fepA,fepB,fepC,fepD,fepG,fes,fimA,fimB,fimC,fimD,fimE,fimF,fimG,fimH,fimI,gnd,gspC,gspD,gspE,gspF,gspG,gspH,gspI,gspJ,gspK,gspL,gspM,ompA,paa,rcsB,shuA,shuT,shuV,shuX,yagW/ecpD,yagX/ecpC,yagY/ecpB,yagZ/ecpA,ykgK/ecpR
IVRI_Kol_CP4	CP034253	410	-	Mastitis Milk	India	mdf(A)	acrB,allB,cpsACP,csgB,entB,entC,entD,entE,entF,entS,espL1,espR1,espX1,espX4,espX5,fdeC,fepA,fepB,fepC,fepD,fepG,fes,fimA,fimB,fimC,fimD,fimE,fimF,fimG,fimH,fimI,galF,gnd,gspK,gspL,gspM,ompA,rcsB,ugd,wzi,yagW/ecpD,yagX/ecpC,yagY/ecpB,yagZ/ecpA,ykgK/ecpR
K_12	CP012868	10	-	-	India	mdf(A)	acrA,acrB,allB,aslA,csgB,entB,entC,entD,entE,entF,entS,espL1,espL4,espR1,espR4,espX4,espX5,espY1,fepA,fepB,fepC,fepD,fepG,fes,fimA,fimB,fimC,fimD,fimE,fimF,fimG,fimH,fimI,gspC,gspL,gspM,gtrA,ompA,rcsB,yagW/ecpD,yagX/ecpC,yagY/ecpB,yagZ/ecpA,ykgK/ecpR
K_12	CP012869	10	-	culture	India:Bangalore	mdf(A)	acrA,acrB,allB,aslA,csgB,entB,entC,entD,entE,entF,entS,espL1,espL4,espR1,espR4,espX4,espX5,espY1,fepA,fepB,fepC,fepD,fepG,fes,fimA,fimB,fimC,fimD,fimE,fimF,fimG,fimH,fimI,gspC,gspL,gspM,gtrA,ompA,rcsB,yagW/ecpD,yagX/ecpC,yagY/ecpB,yagZ/ecpA,ykgK/ecpR
K_12	CP012870	10	-	culture	India:Bangalore	mdf(A)	acrA,acrB,allB,aslA,csgB,entB,entC,entD,entE,entF,entS,espL1,espL4,espR1,espR4,espX4,espX5,espY1,fepA,fepB,fepC,fepD,fepG,fes,fimA,fimB,fimC,fimD,fimE,fimF,fimG,fimH,fimI,gspC,gspL,gspM,gtrA,ompA,rcsB,yagW/ecpD,yagX/ecpC,yagY/ecpB,yagZ/ecpA,ykgK/ecpR
LF236	LQWX02	131	Homo sapiens	Urine	India	aac(3)-IId,aadA2,aadA5,aph(3'')-Ib,aph(3')-VI,aph(6)-Id,armA,blaCTX-M-15,blaNDM-1,blaOXA-1,blaTEM-1A,dfrA12,dfrA14,dfrA17,mdf(A),mph(A),mph(E),msr(E),qnrB1,sul1,sul2,tet(A),tet(D)	acrB,allB,aslA,chuA,chuS,chuT,chuU,chuV,chuW,chuX,chuY,cnf1,csgB,entB,entC,entD,entE,entF,entS,fdeC,fepA,fepB,fepC,fepD,fepG,fes,fimA,fimC,fimD,fimE,fimF,fimG,fimH,fimI,fyuA,gspC,gspD,gspE,gspF,gspG,gspH,gspI,gspJ,gspK,gspL,gspM,hlyA,hlyB,hlyC,hlyD,irp1,irp2,iucA,iucB,iucC,iucD,iutA,kpsD,kpsM,ompA,papB,papC,papD,papF,papG,papH,papI,papJ,papK,papX,rcsB,sat,senB,yagW/ecpD,yagX/ecpC,yagY/ecpB,yagZ/e…
MAMC18	JWHN01	226	Human	stool	India: New Delhi	aadA1,blaCTX-M-15,blaOXA-1,catA1,mdf(A),tet(B)	acrA,acrB,allB,aslA,clbS,csgB,entB,entC,entD,entE,entF,entS,espL1,espR1,espX1,espX4,espX5,fepA,fepB,fepC,fepD,fepG,fes,fimA,fimB,fimC,fimD,fimE,fimF,fimG,fimH,fimI,fyuA,gnd,gspC,gspG,gspH,gspI,gspJ,irp1,irp2,ompA,rcsB,ybtA,ybtE,ybtP,ybtQ,ybtS,ybtT,ybtU,ybtX
MN067	MKQI01	10	Human	stool	India: Delhi	aac(3)-IId,aadA2,blaCTX-M-15,blaTEM-1B,catA1,dfrA12,mdf(A),mph(A),qepA4,qnrS12,sul1,tet(B)	aap/aspU,acrA,acrB,allB,aslA,cpsACP,csgB,entB,entC,entD,entE,entF,entS,espL1,espL4,espR1,espX1,espX4,espX5,espY1,espY2,fdeC,fepA,fepB,fepC,fepD,fepG,fes,fimA,fimB,fimC,fimD,fimE,fimF,fimG,fimH,fimI,fyuA,galF,gnd,gspC,gspD,gspE,gspF,gspG,gspH,gspI,gspJ,gspK,gspL,gspM,irp1,irp2,ompA,pet,rcsB,set1A,set1B,ugd,wzi,yagW/ecpD,yagX/ecpC,yagY/ecpB,yagZ/ecpA,ybtA,ybtE,ybtP,ybtQ,ybtS,ybtT,ybtU,ybtX,ykgK/ecpR
MOD1_EC5198	NOFG01	5396	Human	feces	India	aph(3'')-Ib,aph(3')-Ia,aph(6)-Id,blaTEM-1B,mdf(A),sul2,tet(B)	aap/aspU,acrB,agg3B,agg3C,agg3D,allB,csgB,entB,entC,entD,entE,entF,entS,espL1,espR1,espX1,espX4,espX5,fdeC,fepA,fepB,fepC,fepD,fepG,fes,fyuA,gnd,gspC,gspD,gspE,gspF,gspG,gspH,gspI,gspJ,gspK,gspL,gspM,irp1,irp2,iucA,iucB,iucC,iucD,kpsD,kpsM,ompA,rcsB,yagW/ecpD,yagX/ecpC,yagY/ecpB,yagZ/ecpA,ybtA,ybtE,ybtP,ybtQ,ybtS,ybtT,ybtU,ybtX,ykgK/ecpR
MOD1_EC5199	NLQX01	10	Human	Feces	India	aadA1,aph(3'')-Ib,aph(6)-Id,catA1,dfrA1,mdf(A),sul1,sul2,tet(A)	aap/aspU,acrA,acrB,aggA,aggB,aggC,aggD,allB,aslA,csgB,entB,entC,entD,entE,entF,entS,espL1,espL4,espR1,espX4,espX5,fepA,fepB,fepC,fepD,fepG,fes,fimA,fimB,fimC,fimD,fimE,fimF,fimG,fimH,fimI,fyuA,gspM,irp1,irp2,iucA,iucB,iucC,iucD,iutA,ompA,rcsB,sat,set1A,set1B,yagW/ecpD,yagX/ecpC,yagY/ecpB,yagZ/ecpA,ybtA,ybtE,ybtP,ybtQ,ybtS,ybtT,ybtU,ybtX,ykgK/ecpR
MOD1_EC5498	NLNS01	NA	Human	Feces	India	aadA1,aph(3'')-Ib,aph(6)-Id,dfrA1,mdf(A),tet(B)	aap/aspU,acrB,aggA,aggB,aggC,aggD,aslA,astA,chuU,chuW,chuY,csgB,csgG,entB,entC,entD,entE,entF,entS,espL1,espL4,espR1,espR4,espX1,espX4,espX5,espY1,espY2,espY3,fdeC,fepA,fepB,fepC,fepD,fepG,fes,gspC,gspD,gspE,gspF,gspG,gspH,gspI,gspJ,gspK,gspL,gspM,kpsD,kpsM,ompA,shuA,shuS,shuT,shuV,shuX,yagW/ecpD,yagX/ecpC,yagY/ecpB,yagZ/ecpA,ykgK/ecpR
MOD1_EC5499	NLNR01	449	Human	Feces	India	aadA1,aph(3'')-Ib,aph(6)-Id,dfrA1,mdf(A),sul2,tet(B)	aap/aspU,acrA,acrB,aggA,aggB,aggC,aggD,allB,aslA,astA,chuU,chuW,chuY,csgB,csgG,entB,entC,entD,entE,entF,entS,espL1,espL4,espR1,espR4,espX1,espX4,espX5,espY1,espY2,espY3,espY4,fdeC,fepA,fepB,fepC,fepD,fepG,fes,gnd,gspC,gspD,gspE,gspF,gspG,gspH,gspI,gspJ,gspK,gspL,gspM,kpsD,kpsM,ompA,rcsB,shuA,shuS,shuT,shuV,shuX,yagW/ecpD,yagX/ecpC,yagY/ecpB,yagZ/ecpA,ykgK/ecpR
MOD1_EC5500	NLNQ01	10	Human	Feces	India	aph(3'')-Ib,aph(6)-Id,blaOXA-1,catA1,mdf(A),sul2,tet(B)	aap/aspU,acrA,acrB,agg3B,agg3C,agg3D,allB,aslA,csgB,entB,entC,entD,entE,entF,entS,espR1,espX4,espX5,fepA,fepB,fepC,fepD,fepG,fes,fimA,fimB,fimC,fimD,fimE,fimF,fimG,fimH,fimI,gnd,gspC,gspD,gspE,gspF,gspG,gspH,gspI,gspJ,gspK,gspL,gspM,iucA,iucB,iucC,iucD,iutA,kpsD,kpsM,ompA,papX,rcsB,yagW/ecpD,yagX/ecpC,yagY/ecpB,yagZ/ecpA,ykgK/ecpR
MOD1_EC5501	NLNP01	362	Human	Feces	India	aadA1,ant(2'')-Ia,aph(3'')-Ib,aph(3')-Ia,aph(6)-Id,blaOXA-1,catA1,catB3,dfrA18,mdf(A),sul1,sul2,tet(B)	aap/aspU,acrA,acrB,agg3A,agg3B,agg3C,agg3D,allB,aslA,chuU,chuW,clbS,csgB,csgG,entB,entC,entD,entE,entF,entS,espL1,espL4,espR1,espX1,espX4,espX5,espY2,espY3,espY4,fdeC,fepA,fepB,fepC,fepD,fepG,fes,fyuA,galF,gnd,gspC,gspD,gspE,gspF,gspG,gspH,gspI,gspJ,gspK,gspL,gspM,irp1,irp2,iucA,iucB,iucC,iucD,kpsD,kpsM,ompA,papB,papC,papD,papF,papG,papH,papI,papJ,papK,rcsB,shuA,shuS,shuT,shuV,shuX,shuY,yagW/ecpD…
MOD1_EC6476	NNVM01	NA	Chicken	heart	India	aph(3'')-Ib,aph(6)-Id,mdf(A)	acrB,allB,csgB,entB,entC,entD,entE,entF,entS,espL1,espR1,espX1,espX4,espX5,fdeC,fepA,fepB,fepC,fepD,fepG,fes,fimA,fimB,fimC,fimD,fimE,fimF,fimG,fimH,fimI,gnd,gspC,gspD,gspE,gspF,gspG,gspH,gspI,gspJ,gspK,gspL,gspM,ompA,rcsB,yagW/ecpD,yagX/ecpC,yagY/ecpB,yagZ/ecpA,ykgK/ecpR
MOD1_EC6477	NNVL01	101	Chicken	heart	India	aph(3'')-Ib,aph(6)-Id,mdf(A),sul2,tet(A)	acrB,allB,csgB,entB,entC,entD,entE,entF,entS,espL1,espR1,espX1,espX4,espX5,fdeC,fepA,fepB,fepC,fepD,fepG,fes,fimA,fimB,fimC,fimD,fimE,fimF,fimG,fimH,fimI,gnd,iroB,iroC,iroD,iroE,iroN,manB,manC,ompA,rcsB,yagW/ecpD,yagX/ecpC,yagY/ecpB,yagZ/ecpA,ykgK/ecpR
MOD1_EC6478	NNVK01	10	Chicken	heart	India	aph(3')-Ia,blaTEM-1B,mdf(A),sul1,tet(B)	acrA,acrB,allB,aslA,csgB,entB,entC,entD,entE,entF,entS,espL1,espL4,espR1,espX1,espX4,espX5,espY1,fdeC,fepA,fepB,fepC,fepD,fepG,fes,fimA,fimB,fimC,fimE,fimF,fimG,fimH,fimI,galF,ompA,rcsB
MOD1_EC6480	NLXD01	4121	Chicken	heart	India	aadA1,blaTEM-1B,dfrA1,mdf(A),sul2	acrA,acrB,allB,aslA,csgB,entB,entC,entD,entE,entF,entS,espL1,espR1,espR4,espX1,fdeC,fepA,fepB,fepC,fepD,fepG,fes,fimC,fimD,fimF,fimG,fimH,gnd,gspC,gspD,gspE,gspF,gspG,gspH,gspI,gspJ,gspK,gspL,gspM,ompA,rcsB,yagW/ecpD,yagX/ecpC,yagY/ecpB,yagZ/ecpA
MOD1_EC6481	NLXC01	155	Chicken	heart	India	mdf(A)	acrB,allB,csgB,entB,entC,entD,entE,entF,entS,espR1,espX1,espX4,espX5,fdeC,fepA,fepB,fepC,fepD,fepG,fes,fimA,fimB,fimC,fimD,fimE,fimF,fimG,fimH,fimI,gnd,gspC,gspD,gspE,gspF,gspG,gspH,gspI,gspJ,gspK,gspL,gspM,iucA,iucB,iucC,iucD,iutA,ompA,rcsB,yagW/ecpD,yagX/ecpC,yagY/ecpB,yagZ/ecpA,ykgK/ecpR
MOD1_EC6482	NXMJ01	101	Chicken	heart	India	aph(6)-Id,blaTEM-1B,catA1,dfrA14,mdf(A),mph(A),sul2,tet(A)	acrB,allB,csgB,entB,entC,entD,entE,entF,entS,espL1,espR1,espX1,espX4,espX5,fdeC,fepA,fepB,fepC,fepD,fepG,fes,fimA,fimB,fimC,fimD,fimE,fimF,fimG,fimH,fimI,gnd,iroB,iroC,iroD,iroE,iroN,manB,manC,ompA,rcsB,yagW/ecpD,yagX/ecpC,yagY/ecpB,yagZ/ecpA,ykgK/ecpR
MOD1_EC6483	NLXB01	118	Chicken	heart	India	ant(2'')-Ia,cmlA1,mdf(A),sul2	acrA,acrB,allB,aslA,chuU,chuW,chuY,csgB,entB,entC,entD,entE,entF,entS,espL1,espL4,espR1,espR4,espX1,espX2,espX4,espX5,espY1,espY2,espY3,espY4,fdeC,fepA,fepB,fepC,fepD,fepG,fes,fimA,fimB,fimC,fimD,fimE,fimF,fimG,fimH,fimI,gnd,gspC,gspD,gspE,gspF,gspG,gspH,gspI,gspJ,gspK,gspL,gspM,iroB,iroC,iroD,iroE,iroN,ompA,rcsB,shuA,shuS,shuT,shuV,shuX,yagW/ecpD,yagX/ecpC,yagY/ecpB,yagZ/ecpA,ykgK/ecpR
MOD1_EC6484	NLXA01	3489	Chicken	heart	India	blaTEM-1B,mdf(A),sul2	acrA,acrB,allB,aslA,csgB,entB,entC,entD,entE,entF,entS,espL1,espR1,espX1,espX4,espX5,fdeC,fepA,fepB,fepC,fepD,fepG,fes,fimA,fimB,fimC,fimD,fimE,fimF,fimG,fimH,fimI,gnd,gspC,gspD,gspE,gspF,gspG,gspH,gspI,gspJ,gspK,gspL,gspM,ompA,rcsB,yagW/ecpD,yagX/ecpC,yagY/ecpB,yagZ/ecpA,ykgK/ecpR
MOD1_EC6518	NLVX01	847	Chicken	blood	India	blaTEM-1B,fosA7,mdf(A),tet(A)	acrA,acrB,allB,csgB,entB,entC,entD,entE,entF,entS,espL1,espR1,espX1,espX4,espX5,fdeC,fepA,fepB,fepC,fepD,fepG,fes,fimA,fimB,fimC,fimD,fimE,fimF,fimG,fimH,fimI,gspC,gspD,gspE,gspF,gspG,gspH,gspI,gspJ,gspK,gspL,gspM,iroB,iroC,iroD,iroE,iroN,ompA,rcsB,yagW/ecpD,yagX/ecpC,yagY/ecpB,yagZ/ecpA,ykgK/ecpR
MOD1_EC6519	NLVW01	101	Chicken	blood	India	aadA1,aph(3'')-Ib,aph(3')-Ia,aph(6)-Id,blaTEM-1B,catA1,dfrA1,floR,mdf(A),sul1,sul2,tet(A)	acrB,allB,csgB,entB,entC,entD,entE,entF,entS,espL1,espR1,espX1,espX4,espX5,faeE,faeH,faeI,fdeC,fepA,fepB,fepC,fepD,fepG,fes,fimA,fimB,fimC,fimD,fimE,fimF,fimG,fimH,fimI,gtrA,iroB,iroC,iroD,iroE,iroN,ompA,rcsB,yagW/ecpD,yagX/ecpC,yagY/ecpB,yagZ/ecpA,ykgK/ecpR
MOD1_EC6520	NLVV01	88	Chicken	blood	India	dfrA5,mdf(A),sul1,tet(A)	acrB,allB,csgB,entB,entC,entD,entE,entF,entS,espL1,espR1,espX1,espX4,espX5,fdeC,fepA,fepB,fepC,fepD,fepG,fes,fimA,fimB,fimC,fimD,fimE,fimF,fimG,fimH,fimI,focH,fyuA,gspC,gspD,gspE,gspF,gspG,gspH,gspI,gspJ,gspK,gspL,gspM,iroC,iroD,iroE,iroN,irp1,irp2,iucA,iucB,iucC,iucD,iutA,ompA,rcsB,sfaA,sfaB,sfaC,sfaD,sfaE,sfaF,sfaG,sfaX,sfaY,yagW/ecpD,yagX/ecpC,yagY/ecpB,yagZ/ecpA,ybtA,ybtE,ybtP,ybtQ,ybtS,ybtT,…
MOD1_EC6521	NLVU01	6619	Chicken	blood	India	aph(3'')-Ib,aph(6)-Id,mdf(A),tet(A)	acrB,aslA,csgB,entB,entC,entD,entE,entF,entS,espL1,espR1,espX1,espX4,espX5,fdeC,fepA,fepB,fepC,fepD,fepG,fes,fimA,fimB,fimC,fimD,fimE,fimF,fimG,fimH,fimI,gnd,gspC,gspD,gspE,gspF,gspG,gspH,gspI,gspJ,gspK,gspL,gspM,iroB,iroC,iroD,iroE,iroN,ompA,rcsB,yagW/ecpD,yagX/ecpC,yagY/ecpB,yagZ/ecpA,ykgK/ecpR
MOD1_EC6522	NLVT01	6621	Chicken	blood	India	aadA1,ant(2'')-Ia,blaOXA-1,catA1,catB3,dfrA18,mdf(A),sul1,tet(A)	acrA,acrB,allB,aslA,chuW,csgB,entB,entC,entD,entE,entF,entS,espL1,espL4,espR1,espX1,espX2,espX4,espX5,espY1,espY2,espY3,fepA,fepB,fepC,fepD,fepG,fes,fimA,fimB,fimC,fimD,fimE,fimF,fimG,fimH,fimI,gnd,gspC,gspD,gspE,gspF,gspG,gspH,gspI,gspJ,gspK,gspL,gspM,ompA,rcsB,shuA,shuS,shuT,shuU,shuV,shuX,shuY,yagW/ecpD,yagX/ecpC,yagY/ecpB,yagZ/ecpA
MOD1_EC6523	NMHS01	101	Chicken	blood	India	aph(3'')-Ib,aph(3')-Ia,aph(6)-Id,catA1,dfrA14,mdf(A),mph(A)	acrB,allB,csgB,entB,entC,entD,entE,entF,entS,espL1,espR1,espX4,espX5,fdeC,fepA,fepB,fepC,fepD,fepG,fes,fimA,fimB,fimC,fimD,fimE,fimF,fimG,fimH,fimI,gnd,iroB,iroC,iroD,iroE,iroN,ompA,rcsB,yagW/ecpD,yagX/ecpC,yagY/ecpB,yagZ/ecpA,ykgK/ecpR
MOD1_EC6524	NLVS01	6620	Chicken	blood	India	aadA1,ant(2'')-Ia,blaOXA-1,catA1,catB3,dfrA18,mdf(A),sul1	acrB,allB,csgB,entB,entC,entD,entE,entF,entS,espL1,espR1,espX1,espX4,espX5,fdeC,fepA,fepB,fepC,fepD,fepG,fes,fimA,fimB,fimC,fimD,fimE,fimF,fimG,fimH,fimI,fyuA,gnd,gspC,gspD,gspE,gspF,gspG,gspH,gspI,gspJ,gspK,gspL,gspM,irp1,irp2,manB,manC,ompA,rcsB,yagW/ecpD,yagX/ecpC,yagY/ecpB,yagZ/ecpA,ybtA,ybtE,ybtQ,ybtS,ybtT,ybtU,ybtX,ykgK/ecpR
MOD1_EC6525	NLVR01	101	Chicken	blood	India	aph(3'')-Ib,aph(6)-Id,mdf(A),sul2	acrB,allB,csgB,entB,entC,entD,entE,entF,entS,espL1,espR1,espX1,espX4,espX5,fdeC,fepA,fepB,fepC,fepD,fepG,fes,fimA,fimB,fimC,fimD,fimE,fimF,fimG,fimH,fimI,gnd,ompA,rcsB,yagW/ecpD,yagX/ecpC,yagY/ecpB,yagZ/ecpA,ykgK/ecpR
MOD1_EC6526	NNVJ01	NA	Chicken	blood	India	mdf(A)	acrB,allB,aslA,chuA,chuS,chuT,chuU,chuV,chuW,chuX,chuY,csgB,entB,entC,entD,entE,entF,entS,fdeC,fepA,fepB,fepC,fepD,fepG,fes,fimA,fimB,fimC,fimD,fimE,fimF,fimG,fimH,fimI,fyuA,gnd,gspC,gspD,gspE,gspF,gspG,gspH,gspI,gspJ,gspK,gspL,gspM,iroB,iroC,iroD,iroE,iroN,irp1,irp2,iucA,iucB,iucC,iucD,iutA,kpsD,kpsM,ompA,rcsB,yagW/ecpD,yagX/ecpC,yagY/ecpB,yagZ/ecpA,ybtA,ybtE,ybtP,ybtQ,ybtS,ybtT,ybtU,ybtX,ykgK/e…
MOD1_EC6527	NLVQ01	101	Chicken	blood	India	aph(3'')-Ib,aph(6)-Id,catA1,dfrA14,mdf(A),mph(A)	acrB,allB,csgB,entB,entC,entD,entE,entF,entS,espL1,espR1,espX1,espX4,espX5,fdeC,fepA,fepB,fepC,fepD,fepG,fes,fimA,fimB,fimC,fimD,fimE,fimF,fimG,fimH,fimI,gnd,iroB,iroC,iroD,iroE,iroN,ompA,rcsB,yagW/ecpD,yagX/ecpC,yagY/ecpB,yagZ/ecpA,ykgK/ecpR
MOD1_EC6528	NLVP01	1638	Chicken	blood	India	aadA1,dfrA15,mdf(A),sul1,tet(A)	acrA,acrB,allB,aslA,csgB,entB,entC,entD,entE,entF,entS,espL1,espR1,espR4,espX1,espX4,espX5,fdeC,fepA,fepB,fepC,fepD,fepG,fes,fimC,fimD,fimF,fimG,fimH,fimI,gnd,iroB,iroC,iroD,iroE,iroN,ompA,rcsB
MOD1_EC6529	NLVO01	135	Chicken	blood	India	mdf(A)	acrB,allB,aslA,chuA,chuS,chuT,chuU,chuV,chuW,chuX,chuY,csgB,entB,entC,entD,entE,entF,entS,fdeC,fepA,fepB,fepC,fepD,fepG,fes,fimA,fimB,fimC,fimD,fimE,fimF,fimG,fimH,fimI,fyuA,gspC,gspD,gspE,gspF,gspG,gspH,gspI,gspJ,gspK,gspL,gspM,ibeA,iroB,iroC,iroD,iroE,iroN,irp1,irp2,kpsD,kpsM,ompA,rcsB,vat,yagW/ecpD,yagX/ecpC,yagY/ecpB,yagZ/ecpA,ybtA,ybtE,ybtP,ybtQ,ybtS,ybtT,ybtU,ybtX,ykgK/ecpR
MOD1_EC6530	NLVN01	57	Chicken	blood	India	mdf(A)	acrA,acrB,allB,aslA,chuW,clbS,csgB,entB,entC,entD,entE,entF,entS,espL1,espL4,espR1,espX1,espX2,espX4,espX5,espY1,espY2,espY3,fdeC,fepA,fepB,fepC,fepD,fepG,fes,fimA,fimB,fimC,fimD,fimE,fimF,fimG,fimH,fimI,gnd,iroB,iroC,iroD,iroE,iroN,iucA,iucB,iucC,iucD,iutA,ompA,rcsB,shuA,shuS,shuT,shuU,shuV,shuX,shuY,yagW/ecpD,yagX/ecpC,yagY/ecpB,yagZ/ecpA,ykgK/ecpR
MOD1_EC6531	NMHR01	1178	Chicken	blood	India	aph(3'')-Ib,aph(6)-Id,blaTEM-1B,mdf(A),sul2,tet(B)	acrA,acrB,allB,aslA,entB,entC,entD,entE,entF,entS,espL1,espR1,espX1,espX4,fepA,fepB,fepC,fepD,fepG,fes,fimA,fimB,fimC,fimD,fimE,fimF,fimG,fimH,fimI,gspL,gspM,ompA,rcsB,yagW/ecpD,yagX/ecpC,yagY/ecpB,yagZ/ecpA,ykgK/ecpR
MOD1_EC6555	NLUZ01	6589	Chicken	heart	India	mdf(A)	acrA,acrB,allB,aslA,chuW,csgB,entB,entC,entD,entE,entF,entS,espL1,espL4,espR3,espX2,espX5,espY1,espY2,espY3,fepA,fepB,fepC,fepD,fepG,fes,fimA,fimB,fimC,fimD,fimE,fimF,fimG,fimH,fimI,gnd,gspC,ompA,rcsB,shuA,shuS,shuT,shuU,shuV,shuX,shuY
MOD1_EC6556	NLUY01	453	Chicken	heart	India	mdf(A),tet(A)	acrB,allB,csgB,entB,entC,entD,entE,entF,entS,espL1,espR1,espX4,espX5,fdeC,fepA,fepB,fepC,fepD,fepG,fes,fimA,fimB,fimC,fimD,fimE,fimF,fimG,fimH,fimI,fyuA,gnd,gspC,gspD,gspE,gspF,gspG,gspH,gspI,gspJ,gspK,gspL,gspM,gtrA,irp1,irp2,iucA,iucB,iucC,iucD,iutA,kpsD,kpsM,ompA,papX,rcsB,yagW/ecpD,yagX/ecpC,yagY/ecpB,yagZ/ecpA,ybtA,ybtE,ybtP,ybtQ,ybtS,ybtT,ybtU,ybtX,ykgK/ecpR
MOD1_EC6557	NMMW01	453	Accipitridae	heart	India	mdf(A),tet(A)	acrB,allB,csgB,entB,entC,entD,entE,entF,entS,espL1,espX4,fdeC,fepA,fepB,fepC,fepD,fepG,fes,fimA,fimB,fimC,fimD,fimE,fimF,fimG,fimH,fimI,fyuA,gnd,gspC,gspD,gspE,gspF,gspG,gspH,gspI,gspJ,gspK,gspL,gspM,gtrA,iroB,iroC,iroD,iroE,iroN,irp1,irp2,iucA,iucB,iucC,iucD,iutA,kpsD,kpsM,ompA,papX,rcsB,yagW/ecpD,yagX/ecpC,yagY/ecpB,yagZ/ecpA,ybtA,ybtE,ybtP,ybtQ,ybtS,ybtT,ybtU,ybtX,ykgK/ecpR
MOD1_EC6559	NMMV01	6590	Cow	bovine, cow-Milk	India	mdf(A)	acrB,allB,aslA,chuA,chuS,chuT,chuU,chuV,chuW,chuX,chuY,clbA,clbB,clbC,clbD,clbE,clbF,clbG,clbH,clbI,clbJ,clbK,clbL,clbM,clbN,clbO,clbP,clbQ,clbS,cnf1,csgB,entB,entC,entD,entE,entF,entS,fdeC,fepA,fepB,fepC,fepD,fepG,fes,fimA,fimB,fimC,fimD,fimE,fimF,fimG,fimH,fimI,focA,focF,focG,focH,focI,fyuA,galF,gnd,gspC,gspD,gspE,gspF,gspG,gspH,gspI,gspJ,gspK,gspL,gspM,hlyA,hlyB,hlyC,hlyD,iroB,iroC,iroD,iroE,i…
MOD1_EC6560	NMMU01	10	Cow	bovine, cow-Lymph Node	India	mdf(A)	acrA,acrB,allB,aslA,csgB,entB,entC,entD,entE,entF,entS,espL1,espL4,espX5,fdeC,fepA,fepB,fepC,fepD,fepG,fes,gnd,gspL,gspM,gtrA,ompA,rcsB,yagW/ecpD,yagX/ecpC,yagY/ecpB,yagZ/ecpA,ykgK/ecpR
MOD1_EC6561	NMMT01	1072	Sheep	heart	India	mdf(A)	acrA,acrB,allB,csgB,entB,entC,entD,entE,entF,entS,espL1,espR1,fdeC,fepA,fepB,fepC,fepD,fepG,fes,fimA,fimB,fimC,fimD,fimE,fimF,fimG,fimH,fimI,gnd,gspE,gspF,gspG,gspH,gspI,gspJ,gspK,gspL,gspM,ompA,rcsB
MOD1_EC6562	NNVF01	8007	Pig	pig heart	India	aph(3'')-Ib,aph(6)-Id,mdf(A)	acrA,acrB,allB,aslA,astA,csgB,entB,entC,entD,entE,entF,entS,espL1,espL4,espX4,espX5,fepA,fepB,fepC,fepD,fepG,fes,gnd,gtrA,gtrB,ompA,rcsB
MOD1_EC6563	NMMS01	5082	Horse	heart	India	mdf(A)	acrA,acrB,allB,astA,csgB,entB,entC,entD,entE,entF,entS,espL1,espX1,fdeC,fepA,fepB,fepC,fepD,fepG,fes,fimA,fimB,fimC,fimD,fimE,fimF,fimG,fimH,fimI,gnd,gspC,gspD,gspE,gspF,gspG,gspH,gspI,gspJ,gspK,gspL,gspM,hlyA,hlyB,hlyC,hlyD,ompA,rcsB,stx1B,stxA,yagW/ecpD,yagX/ecpC,yagY/ecpB,yagZ/ecpA,ykgK/ecpR
MU2	SOPT01	NA	Human	urine	India	blaCTX-M-15,mdf(A),qnrB1	acrB,allB,aslA,chuA,chuS,chuT,chuU,chuV,chuW,chuX,chuY,clbA,clbB,clbC,clbD,clbE,clbF,clbG,clbH,clbI,clbL,clbM,clbN,clbO,clbP,clbQ,clbS,cnf1,csgB,entB,entC,entD,entE,entF,entS,fdeC,fepA,fepB,fepC,fepD,fepG,fes,fimA,fimB,fimC,fimD,fimE,fimF,fimG,fimH,fimI,fyuA,galF,gnd,gspC,gspD,gspE,gspF,gspG,gspH,gspI,gspJ,gspK,gspL,gspM,hlyA,hlyB,hlyC,hlyD,iroB,iroC,iroD,iroE,iroN,irp1,irp2,kpsD,kpsM,ompA,papA,p…
NA023	JSXK01	648	Human	Urine	India	aac(6')-Ib-cr,aadA5,aph(3'')-Ib,aph(6)-Id,blaCTX-M-15,blaOXA-1,dfrA17,mdf(A),mph(A),sul1,sul2,tet(A)	acrA,acrB,allB,aslA,chuA,chuS,chuT,chuU,chuW,chuY,csgB,csgG,entB,entC,entD,entE,entF,entS,espL1,espR1,espX1,espX4,espY1,espY2,fdeC,fepA,fepB,fepC,fepD,fepG,fes,fimA,fimB,fimC,fimD,fimE,fimF,fimG,fimH,fimI,fyuA,gspL,gspM,irp1,irp2,iucA,iucB,iucC,iucD,iutA,kpsD,kpsM,ompA,papX,rcsB,shuV,shuX,yagW/ecpD,yagX/ecpC,yagY/ecpB,yagZ/ecpA,ybtA,ybtE,ybtP,ybtQ,ybtS,ybtT,ybtU,ybtX,ykgK/ecpR
NA056	MKHD01	68	Human	Urine	India: Pune	aac(6')-Ib-cr,aadA5,aph(3'')-Ib,aph(3')-Ia,aph(6)-Id,blaCTX-M-15,blaOXA-1,blaTEM-1B,catA1,dfrA17,mdf(A),mph(A),sul1,sul2,tet(B)	acrA,acrB,allB,aslA,chuU,chuW,csgB,csgG,entB,entC,entD,entE,entF,entS,espL1,espL4,espR1,espR4,espX1,espX2,espX4,espX5,espY2,espY3,espY4,fdeC,fepA,fepB,fepC,fepD,fepG,fes,fimA,fimB,fimC,fimD,fimE,fimF,fimG,fimH,fimI,fyuA,gspC,gspD,gspE,gspF,gspG,gspH,gspI,gspJ,gspK,gspL,gspM,iroD,iroE,irp1,irp2,kpsD,kpsM,ompA,rcsB,shuA,shuS,shuT,shuV,shuX,shuY,yagW/ecpD,yagX/ecpC,yagY/ecpB,yagZ/ecpA,ybtA,ybtE,ybtP…
NA057	JSXL01	38	Human	Urine	India	dfrA7,mdf(A),sul1	acrA,acrB,afaA,afaB-I,afaD,afaE-II,allB,aslA,chuS,chuU,chuW,chuY,csgB,daaF,draC,draP,entB,entC,entD,entF,entS,espL1,espL4,espR4,espX1,espX4,espX5,espY1,espY2,espY3,espY4,fdeC,fepA,fepB,fepC,fepD,fepG,fes,fimA,fimB,fimC,fimD,fimE,fimF,fimG,fimH,fimI,fyuA,gnd,gspC,gspD,gspE,gspF,gspG,gspH,gspI,gspJ,gspK,gspL,gspM,irp1,irp2,iucA,iucB,iucC,iucD,iutA,kpsD,kpsM,ompA,papB,papE,papF,papI,papX,rcsB,sat,se…
NA081	JSXM01	405	Human	Urine	India	aph(3'')-Ib,aph(6)-Id,blaCTX-M-15,blaTEM-1B,mdf(A),tet(A)	acrA,acrB,allB,aslA,chuS,chuU,chuW,chuY,csgB,csgG,entB,entC,entD,entE,entF,entS,espL1,espL4,espX1,espX4,espX5,espY1,espY3,espY4,fdeC,fepA,fepB,fepC,fepD,fepG,fes,fimA,fimB,fimC,fimD,fimE,fimF,fimG,fimH,fimI,fyuA,gspC,gspD,gspE,gspF,gspG,gspH,gspI,gspJ,gspK,gspL,gspM,irp1,irp2,ompA,rcsB,shuA,shuT,shuV,shuX,yagW/ecpD,yagX/ecpC,yagY/ecpB,yagZ/ecpA,ybtA,ybtE,ybtP,ybtQ,ybtS,ybtT,ybtU,ybtX,ykgK/ecpR
NA084	LWTZ01	101	Human	Urine	India: Pune	aac(3)-IIa,aac(6')-Ib-cr,aac(6')-Ib3,aph(3')-VI,blaCTX-M-15,blaNDM-1,blaOXA-1,blaOXA-2,catA1,dfrA29,mdf(A),rmtC,sul1,tet(A)	acrB,allB,csgB,entB,entC,entD,entE,entF,entS,espL1,espR1,espX1,espX4,espX5,fdeC,fepA,fepB,fepC,fepD,fepG,fes,fimA,fimB,fimC,fimD,fimE,fimF,fimG,fimH,fimI,fyuA,gnd,irp1,irp2,ompA,rcsB,yagW/ecpD,yagX/ecpC,yagY/ecpB,yagZ/ecpA,ybtA,ybtE,ybtP,ybtQ,ybtS,ybtT,ybtU,ybtX,ykgK/ecpR
NA086	LXEZ01	101	Human	Urine	India: Pune	aac(3)-IIa,aac(6')-Ib-cr,aph(3')-VI,blaCTX-M-15,blaNDM-1,blaOXA-1,blaOXA-2,catA1,dfrA29,mdf(A),rmtC,sul1,tet(A)	acrB,allB,csgB,entB,entC,entD,entE,entF,entS,espL1,espR1,espX1,espX4,espX5,fdeC,fepA,fepB,fepC,fepD,fepG,fes,fimA,fimB,fimC,fimD,fimE,fimF,fimG,fimH,fimI,fyuA,gnd,irp1,irp2,ompA,rcsB,yagW/ecpD,yagX/ecpC,yagY/ecpB,yagZ/ecpA,ybtA,ybtE,ybtP,ybtQ,ybtS,ybtT,ybtU,ybtX,ykgK/ecpR
NA090	MVIO01	38	Human	Urine	India: Pune	aac(3)-IIa,aac(6')-Ib-cr,aadA1,aph(3'')-Ib,aph(6)-Id,blaCTX-M-15,blaOXA-1,dfrA1,mdf(A),sul2,tet(A)	aap/aspU,acrA,acrB,agg3B,agg3D,allB,aslA,chuS,chuU,chuW,chuY,csgB,entB,entC,entD,entE,entF,entS,espL1,espL4,espR1,espX1,espX4,espX5,espY1,espY2,espY3,espY4,fdeC,fepA,fepB,fepC,fepD,fepG,fes,fimA,fimB,fimC,fimD,fimE,fimF,fimG,fimH,fimI,gspC,gspD,gspE,gspG,gspH,gspI,gspJ,gspK,gspL,gspM,kpsD,kpsM,ompA,rcsB,shuA,shuT,shuV,shuX,yagW/ecpD,yagX/ecpC,yagY/ecpB,yagZ/ecpA,ykgK/ecpR
NA097	JSXJ01	131	Human	Urine	India	aac(3)-IIa,aac(6')-Ib-cr,aadA5,aph(3'')-Ib,aph(6)-Id,blaCTX-M-15,blaOXA-1,blaTEM-1B,dfrA17,mdf(A),mph(A),sul1,sul2,tet(A)	acrB,afaA,afaB-I,afaC-I,afaD,allB,aslA,chuA,chuS,chuT,chuU,chuV,chuW,chuX,chuY,csgB,daaF,draP,entB,entC,entD,entE,entF,entS,fdeC,fepB,fepC,fepD,fepG,fes,fimA,fimC,fimD,fimE,fimF,fimG,fimH,fimI,fyuA,gspL,gspM,irp1,irp2,iucA,iucB,iucC,iucD,iutA,kpsD,kpsM,ompA,papB,papI,papX,rcsB,sat,yagW/ecpD,yagX/ecpC,yagY/ecpB,yagZ/ecpA,ybtA,ybtE,ybtP,ybtQ,ybtS,ybtT,ybtU,ybtX,ykgK/ecpR
NA099	LXFA01	101	Human	Urine	India: Pune	aac(3)-IIa,aac(3)-IId,aac(6')-Ib3,aph(3'')-Ib,aph(6)-Id,blaCMY-6,blaCTX-M-15,blaNDM-1,blaOXA-1,blaOXA-2,catA1,dfrA29,mdf(A),rmtC,sul1,tet(A)	acrB,allB,csgB,entB,entC,entD,entE,entF,entS,espL1,espR1,espX1,espX4,espX5,fdeC,fepA,fepB,fepC,fepD,fepG,fes,fimA,fimB,fimC,fimD,fimE,fimF,fimG,fimH,fimI,gnd,ompA,rcsB,yagW/ecpD,yagX/ecpC,yagY/ecpB,yagZ/ecpA,ykgK/ecpR
NA1001	MKWV01	NA	Chicken	Large intestine	India: Hyderabad	aph(3')-Ia,blaCTX-M-55,fosA3,mdf(A),rmtB,tet(A)	acrB,allB,csgB,entB,entC,entD,entE,entF,entS,espL1,espR1,espX1,espX4,espX5,fdeC,fepA,fepB,fepC,fepD,fepG,fes,fimA,fimB,fimC,fimD,fimE,fimF,fimG,fimH,fimI,gnd,gspC,gspD,gspE,gspF,gspG,gspH,gspI,gspJ,gspK,gspL,gspM,iroD,iroE,iucA,iucB,iucD,iutA,ompA,rcsB,yagW/ecpD,yagX/ecpC,yagY/ecpB,yagZ/ecpA,ykgK/ecpR
NA1002	MKWW01	117	Chicken	Large intestine	India: Hyderabad	aadA1,aph(3'')-Ib,aph(3')-Ia,aph(6)-Id,blaCTX-M-55,dfrA1,fosA3,mdf(A),rmtB,sul2,tet(B)	acrA,acrB,allB,aslA,astA,chuT,chuU,chuW,chuY,csgB,entB,entC,entD,entE,entF,entS,espL1,fdeC,fepA,fepB,fepC,fepD,fepG,fes,fimA,fimB,fimC,fimD,fimE,fimF,fimG,fimH,fimI,gnd,gspC,gspD,gspE,gspF,gspG,gspH,gspI,gspJ,gspK,gspL,gspM,iroB,iroC,iroD,iroE,iroN,iucA,iucB,iucC,iucD,iutA,ompA,papC,papD,papE,papF,papG,papH,papI,papJ,papK,rcsB,shuA,shuS,shuV,shuX,yagW/ecpD,yagX/ecpC,yagY/ecpB,yagZ/ecpA,ykgK/ecpR
NA1003	MKWX01	1640	Chicken	Large intestine	India: Hyderabad	aac(3)-VIa,aadA1,blaCMY-2,mdf(A),sul1,tet(A)	acrA,acrB,allB,aslA,chuW,csgB,entB,entC,entD,entE,entF,entS,espL1,espL4,espR1,espX2,espX4,espX5,espY2,espY3,faeC,faeD,faeE,faeF,faeH,faeI,faeJ,fepA,fepB,fepC,fepD,fepG,fes,fimA,fimB,fimC,fimD,fimE,fimF,fimG,fimH,fimI,fyuA,gnd,gspC,gspD,gspE,gspF,gspG,gspH,gspI,gspJ,gspK,gspL,gspM,irp2,iucA,iucB,iucC,iucD,iutA,ompA,rcsB,shuA,shuS,shuT,shuU,shuV,shuX,shuY,yagV/ecpE,ybtA,ybtE,ybtP,ybtQ,ybtS,ybtT,ybt…
NA1004	MKWY01	NA	Chicken	Large intestine	India: Hyderabad	aph(3')-Ia,blaCTX-M-55,fosA3,mdf(A),rmtB,tet(A)	acrB,allB,csgB,entB,entC,entD,entE,entF,entS,espL1,espR1,espX1,espX4,espX5,fdeC,fepA,fepB,fepC,fepD,fepG,fes,fimA,fimB,fimC,fimD,fimE,fimF,fimG,fimH,fimI,gnd,gspC,gspD,gspE,gspF,gspG,gspH,gspI,gspJ,gspK,gspL,gspM,iroB,iroC,iroD,iroE,iroN,iucA,iucB,iucC,iucD,iutA,ompA,rcsB,yagW/ecpD,yagX/ecpC,yagY/ecpB,yagZ/ecpA,ykgK/ecpR
NA101	JSXN01	131	Human	Urine	India	aadA5,blaCTX-M-15,blaTEM-1B,dfrA17,mdf(A),mph(A),sul1,tet(A)	acrB,afaA,afaB-I,afaC-I,afaD,allB,aslA,chuA,chuS,chuT,chuU,chuV,chuW,chuX,chuY,csgB,daaF,draP,entB,entC,entD,entE,entF,entS,fdeC,fepA,fepB,fepC,fepD,fepG,fes,fimA,fimC,fimD,fimE,fimF,fimG,fimH,fimI,fyuA,gspL,gspM,irp1,irp2,iucA,iucB,iucC,iucD,iutA,kpsD,kpsM,ompA,papB,papI,papX,rcsB,sat,yagW/ecpD,yagX/ecpC,yagY/ecpB,yagZ/ecpA,ybtA,ybtE,ybtP,ybtQ,ybtS,ybtT,ybtU,ybtX,ykgK/ecpR
NA112	JSXO01	131	Human	Urine	India	mdf(A)	acrB,allB,aslA,chuA,chuS,chuT,chuU,chuV,chuW,chuX,chuY,csgB,entB,entC,entD,entE,entF,entS,fdeC,fepA,fepB,fepC,fepD,fepG,fes,fimA,fimC,fimD,fimE,fimF,fimG,fimH,fimI,fyuA,gspC,gspD,gspE,gspF,gspG,gspH,gspI,gspJ,gspK,gspL,gspM,irp1,irp2,iucA,iucB,iucC,iucD,iutA,kpsD,kpsM,ompA,papB,papC,papD,papF,papG,papH,papI,papJ,papK,papX,rcsB,sat,yagW/ecpD,yagX/ecpC,yagY/ecpB,yagZ/ecpA,ybtA,ybtE,ybtP,ybtQ,ybtS,y…
NA114	MIPU01	131	Homo sapiens	urine	India: Pune	aac(6')-Ib-cr,aadA5,blaCTX-M-15,blaOXA-1,dfrA17,mdf(A),mph(A),sul1,tet(A)	acrB,allB,aslA,chuA,chuS,chuT,chuU,chuV,chuW,chuX,chuY,csgB,entB,entC,entD,entE,entF,entS,fdeC,fepA,fepB,fepC,fepD,fepG,fes,fimA,fimC,fimD,fimE,fimF,fimG,fimH,fimI,fyuA,gspL,gspM,irp1,irp2,iucA,iucB,iucC,iucD,iutA,kpsD,kpsM,ompA,papB,papC,papD,papF,papG,papH,papI,papJ,papK,papX,rcsB,sat,yagW/ecpD,yagX/ecpC,yagY/ecpB,yagZ/ecpA,ybtA,ybtE,ybtP,ybtQ,ybtS,ybtT,ybtU,ybtX,ykgK/ecpR
NA259	MJGD01	405	Human	Urine	India: Pune	aadA1,ant(2'')-Ia,blaCTX-M-15,blaTEM-1B,cmlA1,dfrA24,erm(B),mdf(A),mph(A),sul1,tet(B)	acrA,acrB,allB,aslA,chuS,chuU,chuW,chuY,csgB,csgG,entB,entC,entD,entE,entF,entS,espL1,espL4,espX1,espX4,espX5,espY1,espY3,espY4,fepA,fepB,fepC,fepD,fepG,fes,fimA,fimB,fimC,fimD,fimE,fimF,fimG,fimH,fimI,fyuA,gspC,gspD,gspE,gspF,gspG,gspH,gspI,gspJ,gspK,gspL,gspM,irp1,irp2,iucA,iucB,iucC,iucD,iutA,ompA,rcsB,shuA,shuT,shuV,shuX,yagW/ecpD,yagX/ecpC,yagY/ecpB,yagZ/ecpA,ybtA,ybtE,ybtP,ybtQ,ybtS,ybtT,yb…
NA267	MJDI01	405	Human	Urine	India: Pune	aadA1,ant(2'')-Ia,blaCTX-M-15,blaTEM-1B,cmlA1,dfrA24,erm(B),mdf(A),mph(A),sul1,tet(B)	acrA,acrB,allB,aslA,chuS,chuU,chuW,chuY,csgB,csgG,entB,entC,entD,entE,entF,entS,espL1,espL4,espX1,espX4,espX5,espY1,espY3,espY4,fdeC,fepA,fepB,fepC,fepD,fepG,fes,fimA,fimB,fimC,fimD,fimE,fimF,fimG,fimH,fimI,fyuA,gspC,gspD,gspE,gspF,gspG,gspH,gspI,gspJ,gspK,gspL,gspM,irp1,irp2,iucA,iucB,iucC,iucD,iutA,ompA,rcsB,shuA,shuT,shuV,shuX,yagW/ecpD,yagX/ecpC,yagY/ecpB,yagZ/ecpA,ybtA,ybtE,ybtP,ybtQ,ybtS,yb…
NA447	JWHS01	617	Human	Pus	India	aadA2,blaCMY-42,dfrA12,erm(B),mdf(A),mph(A),sul1,tet(A),tet(B)	acrA,acrB,allB,aslA,cpsACP,csgB,entB,entC,entD,entE,entF,entS,espL1,espL4,espR1,espX1,espX4,espX5,espY1,fdeC,fepA,fepB,fepC,fepD,fepG,fes,fyuA,galF,gnd,irp1,irp2,ompA,rcsB,ugd,wza,wzi,yagW/ecpD,yagX/ecpC,yagY/ecpB,yagZ/ecpA,ybtA,ybtE,ybtP,ybtQ,ybtS,ybtT,ybtU,ykgK/ecpR
NA633	MJDJ01	131	Human	Pus	India: Pune	aadA5,blaCTX-M-15,blaTEM-1B,dfrA17,mdf(A),mph(A),sul1	acrB,allB,aslA,chuA,chuS,chuT,chuU,chuV,chuW,chuX,chuY,cnf1,csgB,entB,entC,entD,entE,entF,entS,fdeC,fepA,fepB,fepC,fepD,fepG,fes,fimA,fimC,fimD,fimE,fimF,fimG,fimH,fimI,fyuA,gnd,gspC,gspD,gspE,gspF,gspG,gspH,gspI,gspJ,gspK,gspL,gspM,hlyA,hlyB,hlyC,hlyD,irp1,irp2,iucA,iucB,iucC,iucD,iutA,kpsD,kpsM,ompA,papB,papC,papD,papF,papG,papH,papI,papJ,papK,papX,rcsB,sat,yagW/ecpD,yagX/ecpC,yagY/ecpB,yagZ/ec…
NA635	MJDK01	617	Human	Pus	India: Pune	aac(3)-IIa,aac(6')-Ib-cr,aadA5,aph(3'')-Ib,aph(6)-Id,blaCTX-M-15,blaOXA-1,blaTEM-35,dfrA17,erm(B),mdf(A),mph(A),sul1,sul2,tet(B)	acrA,acrB,allB,aslA,cpsACP,csgB,entB,entC,entD,entE,entF,entS,espL1,espL4,espR1,espR4,espX1,espX4,espX5,espY1,fdeC,fepA,fepB,fepC,fepD,fepG,fes,fyuA,galF,gnd,irp2,iucA,iucB,iucC,iucD,iutA,ompA,rcsB,ugd,wzi,yagW/ecpD,yagX/ecpC,yagY/ecpB,yagZ/ecpA,ybtA,ybtE,ybtP,ybtQ,ybtS,ybtT,ybtU,ybtX,ykgK/ecpR
NA643	MJDL01	131	Human	Pus	India: Pune	aac(3)-IIa,aac(6')-Ib-cr,aadA5,blaCTX-M-15,blaOXA-1,dfrA17,mdf(A),mph(A),sul1,tet(A)	acrB,allB,aslA,chuA,chuS,chuT,chuU,chuV,chuW,chuX,chuY,cnf1,csgB,entB,entC,entD,entE,entF,entS,fdeC,fepA,fepB,fepC,fepD,fepG,fes,fimA,fimC,fimD,fimE,fimF,fimG,fimH,fimI,fyuA,gspC,gspD,gspE,gspF,gspG,gspH,gspI,gspJ,gspK,gspL,gspM,hlyA,hlyB,hlyC,hlyD,irp1,irp2,iucA,iucB,iucC,iucD,iutA,kpsD,kpsM,ompA,papB,papC,papD,papE,papF,papG,papH,papI,papJ,papK,papX,rcsB,sat,yagW/ecpD,yagX/ecpC,yagY/ecpB,yagZ/e…
NA703	LXFJ01	167	Human	Pus	India: Pune	aac(3)-IIa,aac(6')-Ib-cr,aadA2,aph(3'')-Ib,aph(6)-Id,blaCMY-42,blaCTX-M-15,blaNDM-5,blaOXA-1,blaTEM-1B,dfrA12,erm(B),mdf(A),mph(A),sul1,sul2	acrA,acrB,allB,aslA,cpsACP,csgB,entB,entC,entD,entE,entF,entS,espL1,espL4,espR1,espR4,espX1,espX4,espX5,espY1,fdeC,fepA,fepB,fepC,fepD,fepG,fes,fyuA,galF,gnd,gspC,gspD,gspE,gspF,gspG,gspH,gspI,gspJ,gspK,gspL,gspM,irp1,irp2,manB,manC,ompA,papX,rcsB,ugd,wcaG,wcaH,wcaI,wcaJ,wzi,yagW/ecpD,yagX/ecpC,yagY/ecpB,yagZ/ecpA,ybtA,ybtE,ybtP,ybtQ,ybtS,ybtT,ybtU,ybtX,ykgK/ecpR
NA724	LXFK01	405	Human	Pus	India: Pune	aac(6')-Ib-cr,aadA2,blaCTX-M-15,blaNDM-5,blaOXA-1,blaTEM-1B,dfrA12,mdf(A),mph(A),rmtB,sul1,tet(B)	acrA,acrB,allB,aslA,chuS,chuU,chuW,chuY,csgB,csgG,entB,entC,entD,entE,entF,entS,espL1,espL4,espX1,espX4,espX5,espY1,espY3,espY4,fdeC,fepA,fepB,fepC,fepD,fepG,fes,fimA,fimB,fimC,fimD,fimE,fimF,fimG,fimH,fimI,fyuA,gspC,gspD,gspE,gspF,gspG,gspH,gspI,gspJ,gspK,gspL,gspM,irp1,irp2,iucA,iucB,iucC,iucD,iutA,ompA,rcsB,shuA,shuT,shuV,shuX,yagW/ecpD,yagX/ecpC,yagY/ecpB,yagZ/ecpA,ybtA,ybtE,ybtP,ybtQ,ybtS,yb…
NAEC1	MLAZ01	131	-	raw chicken meat	India: Hyderbad	aadA5,aph(3'')-Ib,aph(6)-Id,blaCTX-M-27,dfrA17,mdf(A),mph(A),sul1,sul2,tet(A)	acrB,allB,aslA,chuA,chuS,chuT,chuU,chuV,chuW,chuX,chuY,csgB,entB,entC,entD,entE,entF,entS,fdeC,fepA,fepB,fepC,fepD,fepG,fes,fimA,fimC,fimD,fimE,fimF,fimG,fimH,fimI,fyuA,gspC,gspD,gspE,gspF,gspG,gspH,gspI,gspJ,gspK,gspL,gspM,irp1,irp2,iucA,iucB,iucC,iucD,iutA,kpsD,kpsM,ompA,papB,papI,papX,rcsB,sat,senB,yagW/ecpD,yagX/ecpC,yagY/ecpB,yagZ/ecpA,ybtA,ybtE,ybtP,ybtQ,ybtS,ybtT,ybtU,ybtX,ykgK/ecpR
NAEC1028	RDBX01	93	-	Chicken ceca	India: Hyderabad	aac(3)-VIa,sul1,tet(A)	acrA,acrB,allB,aslA,astA,csgB,entB,entC,entD,entE,entF,entS,espL1,faeJ,fepA,fepB,fepC,fepD,fepG,fes,gnd,gspC,gspD,gspE,gspF,gspG,gspH,gspI,gspJ,gspK,gspL,gspM,iroB,iroC,iroD,iroE,iroN,iucA,iucB,iucC,iucD,iutA,kpsD,kpsM,ompA,rcsB,yagW/ecpD,yagX/ecpC,yagY/ecpB,yagZ/ecpA,ykgK/ecpR
NAEC1042	RDBY01	117	-	Raw chicken meat	India: Hyderabad	aac(3)-IId,mdf(A)	acrA,acrB,allB,aslA,chuT,chuU,chuW,chuY,csgB,entB,entC,entD,entE,entF,entS,espL1,fdeC,fepA,fepB,fepC,fepD,fepG,fes,fimA,fimB,fimC,fimD,fimE,fimF,fimG,fimH,fimI,fyuA,gnd,gspC,gspD,gspE,gspF,gspG,gspH,gspI,gspJ,gspK,gspL,gspM,irp1,irp2,iucA,iucB,iucC,iucD,iutA,ompA,pic,rcsB,shuA,shuS,shuV,shuX,vat,yagW/ecpD,yagX/ecpC,yagY/ecpB,yagZ/ecpA,ybtA,ybtE,ybtP,ybtQ,ybtS,ybtT,ybtU,ybtX,ykgK/ecpR
NAEC1115	RDBZ01	10	-	Chicken ceca	India: Hyderabad	aph(3'')-Ib,aph(6)-Id,blaCTX-M-15,blaTEM-1B,dfrA14,mdf(A),qnrS1,sul2,tet(A)	acrA,acrB,allB,aslA,cpsACP,csgB,entB,entC,entD,entE,entF,entS,espL1,espL4,espR1,espR4,espX1,espX4,espX5,espY1,fdeC,fepA,fepB,fepC,fepD,fepG,fes,galF,gnd,ompA,rcsB,ugd,wzi,yagW/ecpD,yagX/ecpC,yagY/ecpB,yagZ/ecpA,ykgK/ecpR
NAEC1132	RDCA01	46	-	Raw chicken meat	India: Mysore	blaCTX-M-15,mdf(A),qnrS1,tet(A)	acrA,acrB,allB,cpsACP,csgB,entB,entC,entD,entE,entF,entS,espL1,espR1,espX1,espX4,espX5,fdeC,fepA,fepB,fepC,fepD,fepG,fes,fimA,fimC,fimD,fimE,fimF,fimG,fimH,fimI,galF,gnd,manB,manC,ompA,rcsB,ugd,wzi,yagW/ecpD,yagX/ecpC,yagY/ecpB,yagZ/ecpA,ykgK/ecpR
NAEC1134	RDCB01	1968	-	Chicken ceca	India: Mysore	aadA2,aph(3'')-Ib,blaCTX-M-55,dfrA12,mdf(A),rmtB,sul2,tet(A)	acrA,acrB,allB,aslA,csgB,entB,entC,entD,entE,entF,entS,espL1,espL4,espX5,espY1,fepA,fepB,fepC,fepD,fepG,fes,fimA,fimB,fimC,fimD,fimE,fimF,fimG,fimH,fimI,gspL,gspM,ompA,rcsB,yagW/ecpD,yagX/ecpC,yagY/ecpB,yagZ/ecpA,ykgK/ecpR
NAEC1135	RDCC01	1968	-	Chicken ceca	India: Mysore	aadA2,aph(3'')-Ib,blaCTX-M-55,dfrA12,mdf(A),rmtB,sul2,tet(A)	acrA,acrB,allB,aslA,csgB,entB,entC,entD,entE,entF,entS,espL1,espL4,espX5,espY1,fepA,fepB,fepC,fepD,fepG,fes,fimA,fimB,fimC,fimD,fimE,fimF,fimG,fimH,fimI,gspL,gspM,ompA,rcsB,yagW/ecpD,yagX/ecpC,yagY/ecpB,yagZ/ecpA,ykgK/ecpR
NAEC1136	RDCD01	4985	-	Chicken ceca	India: Mysore	aadA1,aadA2,blaCTX-M-15,blaTEM-1B,cmlA1,dfrA12,mdf(A),sul3,tet(A)	acrB,allB,csgB,entB,entC,entD,entE,entF,entS,espL1,espR1,espX1,espX4,espX5,fdeC,fepA,fepB,fepC,fepD,fepG,fes,fimA,fimB,fimC,fimD,fimE,fimF,fimG,fimH,fimI,gnd,gspC,gspD,gspE,gspF,gspG,gspH,gspI,gspJ,gspK,gspL,gspM,mrkA,mrkB,mrkC,ompA,rcsB,yagW/ecpD,yagX/ecpC,yagY/ecpB,yagZ/ecpA,ykgK/ecpR
NAEC1146	RDCE01	219	-	Chicken ceca	India: Ballari	mdf(A)	acrB,allB,aslA,chuW,csgB,entB,entC,entD,entE,entF,entS,espL1,espL4,espR1,espX1,espX2,espX4,espX5,espY1,espY2,espY3,fdeC,fepA,fepB,fepC,fepD,fepG,fes,fimA,fimB,fimC,fimD,fimE,fimF,fimG,fimH,fimI,gspC,gspD,gspE,gspF,gspG,gspH,gspI,gspJ,gspK,gspL,gspM,ompA,papB,papC,papD,papH,papI,papJ,papK,papX,rcsB,sfaX,shuA,shuS,shuT,shuU,shuV,shuX,shuY,stcE,yagV/ecpE,yagX/ecpC,yagY/ecpB,yagZ/ecpA,ykgK/ecpR
NAEC1147	RDCF01	2698	-	Raw chicken meat	India: Hyderabad	mdf(A),tet(A)	acrB,allB,csgB,entB,entC,entD,entE,entF,entS,espL1,espR1,espX1,espX4,espX5,fepA,fepB,fepC,fepD,fepG,fes,fimA,fimB,fimC,fimD,fimE,fimF,fimG,fimH,fimI,gnd,gspC,gspD,gspE,gspF,gspG,gspH,gspI,gspJ,gspK,gspL,gspM,ompA,rcsB,stcE,yagW/ecpD,yagX/ecpC,yagY/ecpB,yagZ/ecpA
NAEC1154	RDCG01	226	-	Raw chicken meat	India: Hyderabad	mdf(A),tet(A)	acrA,acrB,allB,aslA,csgB,entB,entC,entD,entE,entF,entS,espL1,espR1,espX1,espX5,fepA,fepB,fepC,fepD,fepG,fes,fimD,fimF,fimG,fimH,gnd,gspL,gspM,manB,manC,ompA,rcsB
NAEC2	MLBA01	115	Chicken	Large intestine	India: Hyderbad	aadA1,aadA2,aph(3')-Ia,cmlA1,dfrA12,mdf(A),mef(B),sul3,tet(A)	acrA,acrB,allB,aslA,astA,chuS,chuU,chuW,chuY,csgB,entB,entC,entD,entE,entF,entS,espL1,espL4,espR1,espR4,espX1,espX4,espX5,espY1,espY2,espY3,espY4,fdeC,fepA,fepB,fepC,fepD,fepG,fes,fimA,fimB,fimC,fimD,fimE,fimF,fimG,fimH,fimI,gnd,gspC,gspD,gspE,gspF,gspG,gspH,gspI,gspJ,gspK,gspL,gspM,iucA,iucB,iucC,iucD,iutA,kpsD,kpsM,ompA,rcsB,shuA,shuT,shuV,shuX,yagW/ecpD,yagX/ecpC,yagY/ecpB,yagZ/ecpA,ykgK/ecpR
NAEC3	MLBB01	NA	-	raw chicken meat	India: Mysore	aadA1,aph(3'')-Ib,aph(6)-Id,blaCTX-M-55,dfrA1,fosA3,mdf(A),rmtB,sul1,sul2,tet(A)	acrB,allB,aslA,csgB,entB,entC,entD,entE,entF,entS,espL1,espR1,espX1,espX4,espX5,fdeC,fepA,fepB,fepC,fepD,fepG,fes,fimA,fimB,fimC,fimD,fimE,fimF,fimG,fimH,fimI,gnd,gspE,gspF,gspG,gspH,gspI,gspJ,gspK,gspL,iroB,iroC,iroD,iroE,iroN,iucA,iucB,iucC,iucD,iutA,ompA,rcsB,yagW/ecpD,yagX/ecpC,yagY/ecpB,yagZ/ecpA,ykgK/ecpR
NAEC4	MLBC01	115	-	raw chicken meat	India: Mysore	aph(3'')-Ib,aph(3')-Ia,aph(6)-Id,blaCMY-2,mdf(A),sul2,tet(B)	acrA,acrB,allB,aslA,astA,chuS,chuU,chuW,chuY,csgB,entB,entC,entD,entE,entF,entS,espL1,espL4,espR1,espR4,espX1,espX4,espX5,espY1,espY2,espY3,espY4,fdeC,fepA,fepB,fepC,fepD,fepG,fes,fimA,fimB,fimC,fimD,fimE,fimF,fimG,fimH,fimI,fyuA,galF,gnd,gspC,gspD,gspE,gspF,gspG,gspH,gspI,gspJ,gspK,gspL,gspM,irp1,irp2,iucA,iucB,iucC,iucD,iutA,kpsD,kpsM,ompA,papC,papD,papE,papF,papH,papI,papJ,papK,rcsB,shuA,shuT,…
NAEC5	MLBD01	155	Chicken	large intestine	India: Bellary	blaCTX-M-15,mdf(A),tet(A)	acrB,allB,csgB,entB,entC,entD,entE,entF,entS,espL1,espR1,espX1,espX4,espX5,fdeC,fepA,fepB,fepC,fepD,fepG,fes,fimA,fimB,fimC,fimD,fimE,fimF,fimG,fimH,fimI,gnd,gspC,gspD,gspE,gspF,gspG,gspH,gspI,gspJ,gspK,gspL,gspM,iroB,iroC,iroD,iroE,iroN,iucA,iucB,iucC,iucD,iutA,ompA,rcsB,yagW/ecpD,yagX/ecpC,yagY/ecpB,yagZ/ecpA,ybtU,ykgK/ecpR
NAEC6	MKWZ01	155	Chicken	Large intestine	India: Bellary	blaCTX-M-15,mdf(A),tet(A)	acrB,allB,csgB,entB,entC,entD,entE,entF,entS,espL1,espR1,espX1,espX4,espX5,fdeC,fepA,fepB,fepC,fepD,fepG,fes,fimA,fimB,fimC,fimD,fimE,fimF,fimG,fimH,fimI,gnd,gspC,gspD,gspE,gspF,gspG,gspH,gspI,gspJ,gspK,gspL,gspM,iroB,iroC,iroD,iroE,iroN,iucA,iucB,iucC,iucD,iutA,ompA,rcsB,yagW/ecpD,yagX/ecpC,yagY/ecpB,yagZ/ecpA,ykgK/ecpR
NIVEDI_C53	CP017061	10	-	cattle fecal	India:Meghalaya	mdf(A)	acrA,acrB,allB,aslA,csgB,entB,entC,entD,entE,entF,entS,espL1,espL4,espX1,espX4,espX5,espY1,fepA,fepB,fepC,fepD,fepG,fes,fimA,fimB,fimC,fimD,fimE,fimF,fimG,fimH,fimI,gspC,gspD,gspE,gspF,gspG,gspH,gspI,gspJ,gspK,gspL,gspM,ompA,rcsB
NIVEDI_P44	LUYD01	746	-	poultry fecal material	India:Meghalaya	aph(6)-Id,blaTEM-1B,dfrA14,mdf(A),mph(A),qnrS13,sul2	acrA,acrB,allB,aslA,csgB,entB,entC,entD,entE,entF,entS,espL1,espL4,espR1,espX1,espX4,espX5,fdeC,fepA,fepB,fepC,fepD,fepG,fes,fimA,fimD,fimE,fimF,fimG,fimH,fimI,gnd,ompA,rcsB,yagW/ecpD,yagX/ecpC,yagY/ecpB,yagZ/ecpA,ykgK/ecpR
SCD1	ATJZ01	NA	Human	stool	India: Chandigarh	mdf(A)	allB,csgB,entB,entC,entE,entS,espL1,espL4,espX1,espX5,fepB,fepC,fepD,fepG,fimF,fimG,fimH,gnd,gspF,gspG,gspH,gspI,gspJ,gspK,gspL,gspM,ompA,rcsB
SCD2	ATKA01	NA	Human	stool	India: Chandigarh	aac(6')-Ib-cr,aadA1,aph(3'')-Ib,aph(6)-Id,blaCTX-M-15,blaOXA-1,blaTEM-1B,catA1,dfrA1,erm(B),mdf(A),mph(A),qnrS1,sul2,tet(D)	aap/aspU,acrA,acrB,allB,aslA,entB,entC,entD,entE,entF,entS,espL1,espL4,espR4,espX1,espX4,espY1,espY2,espY4,fdeC,fepA,fepB,fepC,fepD,fepG,fes,fimA,fimB,fimC,fimD,fimE,fimF,fimG,fimH,fimI,fyuA,gspC,gspD,gspE,gspF,gspG,gspH,gspI,gspJ,gspK,gspL,gspM,irp1,irp2,kpsD,kpsM,kpsT,ompA,rcsB,yagW/ecpD,yagX/ecpC,yagY/ecpB,yagZ/ecpA,ybtA,ybtE,ybtP,ybtQ,ybtS,ybtT,ybtU,ybtX,ykgK/ecpR
SCM_21	LWDC01	165	-	Milk	India: Bangalore Karnataka	mdf(A)	acrA,acrB,allB,aslA,csgB,entB,entC,entD,entE,entF,entS,espL1,espR1,espX1,espX4,espX5,fdeC,fepA,fepB,fepC,fepD,fepG,fes,fimA,fimB,fimC,fimD,fimE,fimF,fimG,fimH,fimI,gnd,gspI,gspJ,gspK,gspL,gspM,ompA,rcsB,yagW/ecpD,yagX/ecpC,yagY/ecpB,yagZ/ecpA,ykgK/ecpR
SD1D	AURX01	1598	Human	stool	India	aph(3'')-Ib,aph(6)-Id,blaTEM-1B,dfrA14,mdf(A),qnrS1,sul2,tet(A)	acrA,acrB,allB,csgB,entB,entC,entD,entE,entF,entS,espL1,espR1,espX1,espX4,espX5,fdeC,fepA,fepB,fepC,fepD,fepG,fes,galF,gnd,gspC,gspD,gspE,gspF,gspG,gspH,gspI,gspJ,gspK,gspL,gspM,manC,ompA,rcsB,ugd,wzi,yagW/ecpD,yagX/ecpC,yagY/ecpB,yagZ/ecpA,ykgK/ecpR
SE113	WCEZ01	NA	-	pork	India: Tura, Meghalaya	aadA5,blaCTX-M-15,dfrA17,mdf(A),qnrS1,sul2,tet(A)	acrA,acrB,allB,aslA,csgB,entB,entC,entD,entE,entF,entS,espL1,espL4,espR1,espX1,espX4,espX5,espY1,fepA,fepB,fepC,fepD,fepG,fes,fimA,fimB,fimC,fimD,fimE,fimF,fimG,fimH,fimI,gnd,gspC,gspD,gspE,gspF,gspG,gspH,gspI,gspJ,gspK,gspL,gspM,manB,manC,ompA,rcsB
SE133	WCEY01	NA	-	pork	India: Tura, Meghalaya	aadA5,blaCTX-M-15,dfrA17,mdf(A),qnrS1,sul2,tet(A)	acrA,acrB,allB,aslA,csgB,entB,entC,entD,entE,entF,entS,espL1,espL4,espR1,espX1,espX4,espX5,espY1,fepA,fepB,fepC,fepD,fepG,fes,fimA,fimB,fimC,fimD,fimE,fimF,fimG,fimH,fimI,gnd,gspC,gspD,gspE,gspF,gspG,gspH,gspI,gspJ,gspK,gspL,gspM,manB,manC,ompA,rcsB
SE153	WCEX01	617	Human	misisng	India: Meghalaya	aac(6')-Ib-cr,aph(3'')-Ib,aph(6)-Id,blaCTX-M-15,blaOXA-1,blaTEM-1B,mdf(A),sul2	acrA,acrB,allB,aslA,csgB,entB,entC,entD,entE,entF,entS,espL1,espL4,espR1,espX1,espX4,espX5,espY1,fdeC,fepA,fepB,fepC,fepD,fepG,fes,fimA,fimB,fimC,fimD,fimE,fimF,fimG,fimH,fimI,fyuA,galF,gnd,irp1,irp2,iucA,iucB,iucC,iucD,iutA,manB,manC,ompA,rcsB,ugd,wzi,yagW/ecpD,yagX/ecpC,yagY/ecpB,yagZ/ecpA,ybtA,ybtE,ybtP,ybtQ,ybtS,ybtT,ybtU,ybtX,ykgK/ecpR
SE161	WCEW01	38	Human	-	India: Meghalaya	aac(3)-IIa,aac(6')-Ib-cr,aadA1,aph(3'')-Ib,aph(6)-Id,blaCTX-M-15,blaOXA-1,blaTEM-1B,dfrA1,dfrA14,mdf(A),sul2,tet(A)	aap/aspU,acrA,acrB,aggA,aggB,aggC,aggD,allB,aslA,chuS,chuU,chuW,chuY,csgB,entB,entC,entD,entE,entF,entS,espL1,espL4,espR1,espX1,espX4,espX5,espY1,espY3,espY4,fdeC,fepA,fepB,fepC,fepD,fepG,fes,fimA,fimB,fimC,fimD,fimE,fimF,fimG,fimH,fimI,gspC,gspD,gspE,gspF,gspG,gspH,gspI,gspJ,gspK,gspL,gspM,kpsD,kpsM,ompA,rcsB,shuA,shuT,shuV,shuX,yagW/ecpD,yagX/ecpC,yagY/ecpB,yagZ/ecpA,ykgK/ecpR
SE222	WCEV01	617	Human	-	India: Meghalaya	aac(6')-Ib-cr,blaCMY-42,blaOXA-1,mdf(A)	acrA,acrB,allB,aslA,cpsACP,csgB,espL1,espL4,espR1,espX1,espX4,espX5,espY1,fdeC,fyuA,galF,gnd,irp1,irp2,iucA,iucB,iucC,iucD,iutA,manB,manC,ompA,rcsB,ugd,wcaG,wcaH,wcaI,wcaJ,wzi,yagW/ecpD,yagX/ecpC,yagY/ecpB,yagZ/ecpA,ybtA,ybtE,ybtP,ybtQ,ybtS,ybtT,ybtU,ykgK/ecpR
SE228	WCEU01	NA	-	chevon	India: Police bazaar, Shillong, Meghalaya	aph(6)-Id,blaCTX-M-15,blaTEM-1B,mdf(A)	acrA,acrB,allB,csgB,entB,entC,entD,entE,entF,entS,espL1,espR1,espX1,espX4,espX5,fdeC,fepA,fepB,fepC,fepD,fepG,fes,fimA,fimB,fimC,fimD,fimE,fimF,fimG,fimH,fimI,gnd,gspC,gspD,gspE,gspF,gspG,gspH,gspI,gspJ,gspK,gspL,gspM,ompA,rcsB,yagW/ecpD,yagX/ecpC,yagY/ecpB,yagZ/ecpA,ykgK/ecpR
SE248	WCET01	224	-	beef	India: Burabazar, Shillong, Meghalaya	aph(3'')-Ib,aph(6)-Id,blaCTX-M-15,blaTEM-1B,dfrA7,mdf(A),sul1,sul2,tet(A)	acrA,acrB,allB,astA,csgB,entB,entC,entD,entE,entF,entS,espL1,espX1,espX4,espX5,fdeC,fepA,fepB,fepC,fepD,fepG,fes,fimA,fimB,fimC,fimD,fimE,fimF,fimG,fimH,fimI,galF,gspC,gspD,gspE,gspF,gspG,gspH,gspI,gspJ,gspK,gspL,gspM,ompA,rcsB,yagW/ecpD,yagX/ecpC,yagY/ecpB,yagZ/ecpA,ykgK/ecpR
SE249	WCES01	224	-	beef	India: Burabazar, Shillong, Meghalaya	aph(3'')-Ib,aph(6)-Id,blaCTX-M-15,blaTEM-1B,dfrA7,mdf(A),sul1,sul2,tet(A)	acrA,acrB,allB,astA,csgB,entB,entC,entD,entE,entF,entS,espL1,espX1,espX4,espX5,fdeC,fepA,fepB,fepC,fepD,fepG,fes,fimA,fimB,fimC,fimD,fimE,fimF,fimG,fimH,fimI,galF,gspC,gspD,gspE,gspF,gspG,gspH,gspI,gspJ,gspK,gspL,gspM,ompA,rcsB,yagW/ecpD,yagX/ecpC,yagY/ecpB,yagZ/ecpA,ykgK/ecpR
SE256	WCER01	542	-	beef	India: Burabazar, Shillong, Meghalaya	blaCTX-M-15,mdf(A),qnrS1	acrA,acrB,allB,aslA,astA,csgB,entB,entC,entD,entE,entF,entS,espR1,espX1,espX4,espX5,fepA,fepB,fepC,fepD,fepG,fes,fimA,fimB,fimC,fimD,fimE,fimF,fimG,fimH,fimI,gnd,ompA,rcsB
SE32	WCFE01	7233	-	chicken	India: Burabazar, Shillong, Meghalaya	blaCTX-M-15,blaTEM-1B,mdf(A)	acrB,allB,aslA,chuW,csgB,entB,entC,entD,entE,entF,entS,espL1,espL4,espR1,espR3,espX1,espX2,espX4,espX5,espY1,espY2,espY3,espY4,fdeC,fepA,fepB,fepC,fepD,fepG,fes,fimA,fimB,fimC,fimD,fimE,fimF,fimG,fimH,fimI,gnd,hcp/tssD,ompA,rcsB,shuA,shuS,shuT,shuU,shuV,shuX,shuY,yagW/ecpD,yagX/ecpC,yagY/ecpB,yagZ/ecpA,ykgK/ecpR
SE36	WCFD01	410	-	chicken	India: Burabazar, Shillong, Meghalaya	aac(3)-IId,aac(6')-Ib-cr,aadA5,aph(3'')-Ib,aph(6)-Id,blaCTX-M-15,blaOXA-1,blaTEM-1B,catA1,dfrA17,mdf(A),mph(A),rmtB,sul1,sul2,tet(B)	acrB,allB,csgB,entB,entC,entD,entE,entF,entS,espL1,espR1,espR4,espX1,espX4,espX5,fdeC,fepA,fepB,fepC,fepD,fepG,fes,fimA,fimB,fimC,fimD,fimE,fimF,fimG,fimH,fimI,gspK,gspL,gspM,ompA,rcsB,yagW/ecpD,yagX/ecpC,yagY/ecpB,yagZ/ecpA,ykgK/ecpR
SE52	WCFC01	88	-	pork	India: Laitumkhrah, Shillong, Meghalaya	aph(3'')-Ib,aph(3')-Ia,aph(6)-Id,blaCTX-M-15,blaTEM-104,dfrA5,mdf(A),qnrS1,sul2,tet(A)	acrB,allB,csgB,entB,entC,entD,entE,entF,entS,espL1,espR1,espX1,espX4,espX5,fdeC,fepA,fepB,fepC,fepD,fepG,fes,fimA,fimB,fimC,fimD,fimE,fimF,fimG,fimH,fimI,fyuA,gnd,gspC,gspD,gspE,gspF,gspG,gspH,gspI,gspJ,gspK,gspL,gspM,iroB,iroC,iroD,iroE,iroN,irp1,irp2,iucA,iucB,iucC,iucD,iutA,ompA,rcsB,yagW/ecpD,yagX/ecpC,yagY/ecpB,yagZ/ecpA,ybtA,ybtE,ybtP,ybtQ,ybtS,ybtT,ybtU,ybtX,ykgK/ecpR
SE58	WCFB01	2351	-	chevon	India: Laitumkhrah, Shillong, Meghalaya	blaCTX-M-15,mdf(A)	acrB,allB,csgB,entB,entC,entD,entE,entF,entS,espL1,espR1,espX1,espX4,espX5,fdeC,fepA,fepB,fepC,fepD,fepG,fes,fimA,fimB,fimC,fimD,fimE,fimF,fimG,fimH,fimI,gspC,gspD,gspE,gspF,gspG,gspH,gspI,gspJ,gspK,gspL,gspM,ompA,rcsB,yagW/ecpD,yagX/ecpC,yagY/ecpB,yagZ/ecpA,ykgK/ecpR
SE64	WCFA01	1196	-	chicken	India: Polo, Shillong, Meghalaya	aadA1,aadA2,blaCTX-M-15,blaTEM-1B,cmlA1,mdf(A),sul3,tet(A)	acrB,allB,csgB,entB,entC,entD,entE,entF,entS,espL1,espR1,espX1,espX4,espX5,fdeC,fepA,fepB,fepC,fepD,fepG,fes,fimA,fimB,fimC,fimD,fimE,fimF,fimG,fimH,fimI,galF,gnd,gspC,gspD,gspE,gspF,gspG,gspH,gspI,gspJ,gspK,gspL,gspM,iroB,iroC,iroD,iroE,iroN,ompA,rcsB,yagW/ecpD,yagX/ecpC,yagY/ecpB,yagZ/ecpA,ykgK/ecpR
	Source: http://bacdb.cn/BacWGSTdb/
	Ye Feng, Shengmei Zou, Hangfei Chen, Yunsong Yu, Zhi Ruan. BacWGSTdb 2.0: a one-stop repository for bacterial whole-genome sequence typing and source tracking, Nucleic Acids Research. 2021; 49(D1): D644-D650. Zhi Ruan, Ye Feng. BacWGSTdb, a database for genotyping and source tracking bacterial pathogens, Nucleic Acids Research. 2016; 44(D1): D682-D687. Zhi Ruan, Yunsong Yu, Ye Feng. The global di…
